# Supplementary material for: Ba+2 ion trapping using organic submonolayer for ultra-low background neutrinoless double beta detector
Source: Nat Commun. 2022 Dec 14;13:7741. doi: 10.1038/s41467-022-35153-0 (PMC9750972; doi:10.1038/s41467-022-35153-0)
Supplement: Supplementary file 3 — Source Data [file 41467_2022_35153_MOESM3_ESM.zip]

Archive with 28 entries (25 files):
- raw_data/
- __MACOSX/._raw_data
- raw_data/.DS_Store
- __MACOSX/raw_data/._.DS_Store
- raw_data/fig5/
- __MACOSX/raw_data/._fig5
- raw_data/fig2/
- __MACOSX/raw_data/._fig2
- raw_data/fig6.csv
- __MACOSX/raw_data/._fig6.csv
- raw_data/fig5/fig5bin.csv
- __MACOSX/raw_data/fig5/._fig5bin.csv
- raw_data/fig5/fig5b.csv
- __MACOSX/raw_data/fig5/._fig5b.csv
- raw_data/fig5/fig5a.csv
- __MACOSX/raw_data/fig5/._fig5a.csv
- raw_data/fig5/fig5ain.csv
- __MACOSX/raw_data/fig5/._fig5ain.csv
- raw_data/fig2/fig2e.csv
- __MACOSX/raw_data/fig2/._fig2e.csv
- raw_data/fig2/fig2d.csv
- __MACOSX/raw_data/fig2/._fig2d.csv
- raw_data/fig2/fig2c.csv
- __MACOSX/raw_data/fig2/._fig2c.csv
- raw_data/fig2/fig2b.csv
- __MACOSX/raw_data/fig2/._fig2b.csv
- raw_data/fig2/fig2a.csv
- __MACOSX/raw_data/fig2/._fig2a.csv
