# Supplementary material for: Ba+2 ion trapping using organic submonolayer for ultra-low background neutrinoless double beta detector
Source: Nat Commun. 2022 Dec 14;13:7741. doi: 10.1038/s41467-022-35153-0 (PMC9750972; doi:10.1038/s41467-022-35153-0)
Supplement: Supplementary file 3 — Source Data [file 41467_2022_35153_MOESM3_ESM.zip › raw_data/fig6.csv]

Energy	FBI_Intensity	FBI_bg	FBI_Fit	FBI_Ba_Intensity	FBI_Ba_bg	FBI_Ba_Fit	FBI_Ba_FitV0	FBI_Ba_FitV1
537.9	0.19648255427910166	0.17350394580133066	0.2883934939904609	0.2851929667307599	0.27105765682899385	0.28690461539871537	0.2869046152682127	0.2710576569594965
537.8	0.23063149152821472	0.17350394580133066	0.2890846663506076	0.2992860224662657	0.27105765682899385	0.2875298642449623	0.2875298639113775	0.2710576571625786
537.7	0.22721446630507702	0.17350394580133066	0.28981733852135383	0.30787380382442286	0.27105765682899385	0.2881922603793299	0.28819225947675897	0.2710576577315647
537.6	0.22772060180009612	0.17350394580133066	0.2905948537935627	0.30234130061017694	0.27105765682899385	0.28889475431695416	0.2888947518603404	0.27105765928560765
537.5	0.2338960865122195	0.17350394580133066	0.29142090123503217	0.29158198706106964	0.27105765682899385	0.28964059050945556	0.2896405839218459	0.27105766341660353
537.4	0.23275695170868527	0.17350394580133066	0.2922995636900843	0.293098078833143	0.27105765682899385	0.2904333435845275	0.29043332631597196	0.2710576740975494
537.3	0.23733517706417329	0.17350394580133066	0.2932353759811814	0.284871785428329	0.27105765682899385	0.29127696124609187	0.2912769171231242	0.2710577009519616
537.2	0.22136156063597423	0.17350394580133066	0.2942333965384568	0.2876502838077434	0.27105765682899385	0.29217581679580895	0.29217570702563544	0.27105776659916736
537.1	0.20346245649114525	0.17350394580133066	0.29529929682457257	0.27336466130710757	0.27105765682899385	0.2931347766911048	0.2931345109028323	0.2710579226172663
537.0	0.27787154669628317	0.17350394580133066	0.296439474395814	0.28274891100029015	0.27105765682899385	0.29415929312088573	0.2941586668688487	0.2710582830810309
536.9	0.20984462561020434	0.17350394580133066	0.2976611972842759	0.2832833622046784	0.27105765682899385	0.29525553976302826	0.2952541039551133	0.2710590926369088
536.8	0.21831969209292895	0.17350394580133066	0.298972789607949	0.29448876832373677	0.27105765682899385	0.2964306229157431	0.2964274198498281	0.27106085989490886
536.7	0.23489429376034887	0.17350394580133066	0.30038387086963164	0.2863785184671517	0.27105765682899385	0.2976929230458791	0.29768597035538724	0.2710646095194857
536.6	0.23189673232160657	0.17350394580133066	0.3019056641631683	0.27105765682899385	0.27105765682899385	0.29905265688763594	0.29903797251807734	0.27107234119855245
536.5	0.19783637701012213	0.17350394580133066	0.30345174921905566	0.27913334899118725	0.2709580148253935	0.3004231584559091	0.3003929817262614	0.2709881915550412
536.4	0.22980841296977733	0.17350394580133066	0.3050265164687294	0.2798524956546277	0.2707473987619413	0.30181032113017847	0.30174998144058907	0.2708077384515308
536.3	0.20882783080331802	0.17350394580133066	0.30644226217757015	0.30444713509976196	0.27021925097387456	0.3030314017892385	0.30291400727399326	0.27033664548911973
536.2	0.20711816509297776	0.17350394580133066	0.30810643845014046	0.2733535197483551	0.2697582578653478	0.3045050337308661	0.30428280189041523	0.2699804897057987
536.1	0.23952354038468598	0.17350394580133066	0.31032881521576194	0.27521549256839767	0.26964656395233333	0.30656257881264176	0.3061532442148528	0.2700558985501223
536.0	0.19116046961993977	0.17350394580133066	0.31253094822380145	0.2944258432246721	0.26927211304736465	0.30866354920701905	0.30792994080685104	0.27000572144753265
535.9	0.18879677886992424	0.17350394580133066	0.31468223694915415	0.30155754810968866	0.268563400566764	0.31083954390541685	0.30956026924743596	0.26984267522474487
535.8	0.2069774731278965	0.17350394580133066	0.3171612974593638	0.29343876958605275	0.2678493788170607	0.3135652078844336	0.31139462211793084	0.2700199645835635
535.7	0.23640463658734656	0.17350394580133066	0.32037371686755944	0.27255216415782624	0.26747562117064383	0.31738643491792873	0.31380296507140903	0.27105909101716347
535.6	0.1978100531885959	0.17350394580133066	0.3238849563536982	0.3061681823465352	0.26693557932680745	0.3220628620023257	0.3163065515882835	0.2726918897408497
535.5	0.17350394580133066	0.17350394580133066	0.32728552761088525	0.3250750507204656	0.2657341578772753	0.3274390397024969	0.31844202762749974	0.2747311699522725
535.4	0.2307145352644413	0.17299032384603868	0.3309861001762393	0.3322404719981301	0.2641813970455025	0.334238244776509	0.32055572618159	0.27786391564042145
535.3	0.24064097927844819	0.17186474045014144	0.33528307203675295	0.3358833501709366	0.26245696189887846	0.34311524091631196	0.3228688584680859	0.28270334434710453
535.2	0.25628143619965565	0.170489413448552	0.3401262625865046	0.3575826665855642	0.2603772895965025	0.3543957221090566	0.3252454595468581	0.2895275521587011
535.1	0.26793340308139413	0.16884436736006844	0.3455499745912082	0.36987848476549023	0.2578268496976609	0.3684612929301667	0.3276245448743494	0.2986635977534783
535.0	0.2522803019019148	0.16720570489969644	0.351690240446888	0.39299475142812884	0.25477654210809175	0.3857033750244362	0.3300394949589436	0.31044042217358436
534.9	0.2869417622616608	0.1653669676190168	0.35870162419324647	0.406201109559453	0.2512027969368712	0.4063642276545607	0.3325382094068482	0.3250288151845837
534.8	0.2757219978436424	0.1632847619517586	0.3666895237713467	0.4349271724305248	0.24702348078653039	0.43039072100836095	0.3351200858150686	0.34229411597982273
534.7	0.2708659527723389	0.16130949455895546	0.37565931592486174	0.46203962638592616	0.2420520694184549	0.4573162939778228	0.33769119203662085	0.3616771713596569
534.6	0.2832337164305756	0.15923132315523866	0.38576205901116417	0.49231650240164815	0.23624988144791662	0.48646740473670647	0.3403172680096367	0.38240001817498637
534.5	0.2861517024863599	0.15697860708121958	0.3971394037307705	0.5208330153943508	0.22957909163058618	0.5168129966958154	0.3430770135971111	0.40331507472929046
534.4	0.3254446104436973	0.15430648552621354	0.4099682863660823	0.5479530954916906	0.22205721541989956	0.5470686938342462	0.3461159357933521	0.4230099734607936
534.3	0.3218834558979967	0.1512655960749817	0.4242969088058829	0.5812042157672206	0.21360483231178393	0.5756498014996486	0.3494918762860322	0.4397627575254004
534.2	0.35475616717981906	0.14790695632271414	0.44030840813642946	0.5982328546058678	0.20432349326040675	0.6011010291727764	0.35344819851936804	0.45197632391381515
534.1	0.39342390788832315	0.14384574082909907	0.45812946378705477	0.6210057636000378	0.19432202735294027	0.6221004965997713	0.35823146311694776	0.4581910608357639
534.0	0.4601457605188448	0.13876544555263062	0.47774287458743314	0.6324338527625504	0.1836517661751196	0.6375688300640145	0.36401222756823093	0.4572083686709032
533.9	0.44996392226333803	0.13308633119401672	0.49917435629924745	0.6368378855643442	0.17252285014155674	0.6470219369666276	0.37107878471631667	0.4484660023918676
533.8	0.5043819906790575	0.1269081057479903	0.5223248670644315	0.6279401819186229	0.161174750740444	0.6505100115741352	0.3796744512418325	0.4320103110727467
533.7	0.530233207632169	0.11989831176576307	0.5464953374043183	0.6448026890151479	0.14944833989706188	0.6481696498246834	0.3895238705091304	0.40809411921261485
533.6	0.5566940617000953	0.11229301041534426	0.5708107071890363	0.6416744911135008	0.13726309462267164	0.6405883829228164	0.400252426203907	0.37759905134158106
533.5	0.593312705017515	0.10398484160570692	0.5943891475574268	0.6401331300129053	0.12483476829105253	0.6288328486547604	0.41153984147790523	0.34212777546790774
533.4	0.646721385171204	0.09471925401480877	0.6157760972396604	0.639054975769584	0.11213206768618725	0.613676421049385	0.42252109854082864	0.3032873901947437
533.3	0.6297585524599892	0.0849600970212582	0.6335568597243832	0.6126827560212853	0.09945459769463588	0.595964452048513	0.43234283340536284	0.263076216337786
533.2	0.6431929440845476	0.07505738692615005	0.6462794643851464	0.5769455203975282	0.08723062224471104	0.5762806734422024	0.4400080492071885	0.22350324647972494
533.1	0.6610249425695147	0.0646961668926884	0.6521408104411559	0.5504199115458792	0.0754732247677497	0.554407972588934	0.4439771775173263	0.18590401983935745
533.0	0.5923005863149882	0.05460580396545481	0.649472942881324	0.5335286437152453	0.06396138782418609	0.5296661693203955	0.4425927852104453	0.15103477193413617
532.9	0.607029005775411	0.04481902453067868	0.6375578448573354	0.5024052811509477	0.052757900537105024	0.5016927006998599	0.4348899580267672	0.11956064321019778
532.8	0.5926594068394775	0.0348532964234929	0.616824883352701	0.45653614404835724	0.042227915822527815	0.47072672270257737	0.42085931320878706	0.09209532531631814
532.7	0.5794789171605195	0.02495596531724127	0.5882380575386018	0.4210899748853412	0.032441390797415384	0.43716572068277537	0.40094534354700695	0.06866176793318379
532.6	0.5609732812868782	0.015165391455974786	0.5531535450623586	0.3900915428677995	0.023233189595475587	0.4016084243074796	0.37601061655797363	0.048830997344981586
532.5	0.48746663969903103	0.006025084307575507	0.5135466429610049	0.34513200691937146	0.014734964400710815	0.3652253706072776	0.34762320011143777	0.03233713489655067
532.4	0.4601882897929818	-0.0023745210342972917	0.4713207249204514	0.3126703639156422	0.0069822892651089374	0.3291485545241295	0.31737132011975033	0.01875952366948814
532.3	0.4161415633081713	-0.010284608350325339	0.4277640541016078	0.30069536489602255	-0.0004134177717988047	0.2939588071891296	0.28629165541505386	0.007253734002276916
532.2	0.3803604092106211	-0.01762005206377372	0.3844722988119976	0.25112369133060564	-0.007232235415898361	0.2606137645185265	0.2557570961653637	-0.0023755670627355237
532.1	0.2968426797557282	-0.024016173566618698	0.34279240063687116	0.21628806481367358	-0.013177861563070062	0.22989101203370815	0.2268976690490238	-0.010184518578385713
532.0	0.27626978617518066	-0.029592642550717772	0.3029830161437738	0.2085878839921843	-0.018745380164162016	0.20154941834439596	0.19975432033722648	-0.01695028215699254
531.9	0.27077150549182366	-0.03503518017504876	0.2655386840136524	0.1755208804463843	-0.023947282761703756	0.17565610228761241	0.17460865181305618	-0.022899832287147502
531.8	0.2460615628658002	-0.04030424030639776	0.2307962700326842	0.16662381693590922	-0.028759779238004907	0.15219537468839292	0.15160068215510641	-0.028165086704718387
531.7	0.18009158307988032	-0.04485380870876981	0.1986103080636029	0.15951406086347397	-0.033493533906749834	0.13074442437032155	0.13041590185727536	-0.03316501139370364
531.6	0.17001566572810423	-0.0488023469372161	0.1695111480650706	0.11218042824297453	-0.03767235362891289	0.11162893567668405	0.11145235163006434	-0.037495769582293184
531.5	0.1503202205413698	-0.0525545039757881	0.14338407750018764	0.11316685896591461	-0.04138243908954007	0.09459695798971557	0.09450460488470816	-0.04129008598453266
531.4	0.11863597091424002	-0.055912759653199536	0.11970284347328378	0.10217843843885069	-0.04506066905315124	0.07904504779760146	0.0789980513203013	-0.04501367257585105
531.3	0.09964062535854215	-0.05887632654056476	0.09845307099718102	0.0936040950353018	-0.04858829171457725	0.06493290007076039	0.06490963025194771	-0.04856502189576458
531.2	0.09444171718103139	-0.06167589634251491	0.0799256217397856	0.04612805745554721	-0.051511387707720485	0.052567209608696625	0.05255599885400972	-0.051500176953033584
531.1	0.06423400358561708	-0.0642078626573372	0.0635075382804278	0.07372640671585642	-0.054261356232837676	0.04138302161151847	0.04137776638533733	-0.05425610100665653
531.0	0.05977092709016922	-0.06647402661409986	0.04865125655231921	0.05553337838188671	-0.057195233748807306	0.030903768257136685	0.030901371279730902	-0.05719283677140152
530.9	0.03519107081580919	-0.06852014102852548	0.03564110648408936	0.04418867022403286	-0.05983705932428185	0.021499416934157398	0.021498353145695134	-0.059835995535819586
530.8	0.029469799756837944	-0.07033095903629594	0.024256973282926253	0.0293098981071524	-0.06222051897560921	0.01304289325521027	0.013042433875242648	-0.062220059595641586
530.7	0.013797251931876725	-0.07198222327414573	0.014312823925433524	0.01926151257791045	-0.06435523170865046	0.0054426565004199595	0.005442463468043918	-0.06435503867627441
530.6	-0.016684711021055953	-0.07324877374266998	0.005319776966047032	0.03129230206368738	-0.0665670830993542	-0.001698834214175951	-0.0016989131489933557	-0.0665670041645368
530.5	-0.005949424679741688	-0.07436078540416667	-0.0026368458376574144	0.00222339806449548	-0.06862329186841891	-0.008211363880690145	-0.008211395299211492	-0.06862326044989757
530.4	-0.013292786093441394	-0.0755232158562199	-0.009411909113869278	-0.0078083664081226856	-0.0702477981789017	-0.013873456863142758	-0.013873469042814189	-0.07024778599923028
530.3	-0.021149037349344063	-0.07657006039608183	-0.01549384534710449	-0.005692647481080032	-0.07181472066215006	-0.019106846306290608	-0.019106850911925627	-0.07181471605651503
530.2	-0.02411869225184965	-0.07753850963337006	-0.021380656031617533	0.016782097237808685	-0.07372372019152873	-0.024352746224146758	-0.024352747930049046	-0.07372371848562644
530.1	-0.03049785119548401	-0.07844041689857804	-0.02648311184919426	-0.03630994844599619	-0.0753020566269841	-0.028974712100310142	-0.028974712726215567	-0.07530205600107867
530.0	-0.026923490780990378	-0.07933333787981704	-0.030290870634111393	-0.06022035736043872	-0.07596924642553943	-0.03242400289041377	-0.03242400312466932	-0.07596924619128387
529.9	-0.02905857424341962	-0.08025521343703912	-0.033714710164478905	-0.04240639871140234	-0.07657767954202128	-0.035580810765703914	-0.035580810861349316	-0.07657767944637589
529.8	-0.04804790906483403	-0.08100399239552752	-0.03734940916963132	-0.02190695377861429	-0.07767385741202074	-0.03901602960507465	-0.03901602965253433	-0.07767385736456105
529.7	-0.062080395251915804	-0.08100399239552752	-0.03965078750472555	-0.03620863290892151	-0.07767385741202074	-0.041167177118790574	-0.04116717714949891	-0.0776738573813124
529.6	-0.08100399239552752	-0.08100399239552752	-0.04174767630971434	-0.07767385741202074	-0.07767385741202074	-0.043149313362344094	-0.043149313386951126	-0.07767385738741371
529.5	-0.07154062507590046	-0.08100399239552752	-0.04366691952457272	-0.05472687493429429	-0.07767385741202074	-0.04497910108986128	-0.04497910111190204	-0.07767385738997998
