# Supplementary material for: Ba+2 ion trapping using organic submonolayer for ultra-low background neutrinoless double beta detector
Source: Nat Commun. 2022 Dec 14;13:7741. doi: 10.1038/s41467-022-35153-0 (PMC9750972; doi:10.1038/s41467-022-35153-0)
Supplement: Supplementary file 3 — Source Data [file 41467_2022_35153_MOESM3_ESM.zip › raw_data/fig5/fig5bin.csv]

O1s_Energy	O1s_Intensity	O1s_Intensity_Ba	O1s_Intensity_clean
538.0	27.5936999999999	54.16659999999956	91.25
537.9	18.5311999999999	12.291599999999562	35.75
537.8	20.2811999999999	30.104099999999555	48.0
537.7	35.4686999999999	6.354099999999563	102.0
537.6	27.0625	33.229099999999555	77.0
537.5	11.125	25.625	83.5
537.4	41.1561999999999	30.52079999999978	66.25
537.3	6.093699999999899	16.041599999999562	88.5
537.2	27.0	26.666599999999555	91.0
537.1	10.2811999999999	6.979099999999563	31.5
537.0	11.5	0.0	57.75
536.9	40.375	6.9845475251868265	103.0
536.8	21.7811999999999	17.10753789659975	16.75
536.7	0.0	44.7599908320699	27.5
536.6	3.0025868380325846	1.2541791052599365	95.25
536.5	16.362970972135372	49.105956969530325	0.0
536.4	16.76651323064425	32.607188287169265	29.26678549424332
536.3	3.627883747198212	58.09463022701175	54.56486578991826
536.2	24.714802004316425	63.6061494841779	50.87533932420047
536.1	3.645435382807136	56.51233464636334	64.19133396452162
536.0	22.793213242518505	77.55439860035085	85.27705915811201
535.9	23.27039872365413	80.59444514591087	75.86948216583096
535.8	17.837114344892143	107.19921285597228	36.1837484945836
535.7	25.499450375394645	93.918572580621	19.71580878685745
535.6	54.50587788259099	114.2893621934868	41.75106212234597
535.5	60.69883093947556	117.07391157212489	138.35435869055618
535.4	58.92689286194628	159.99841124808972	136.51200387325753
535.3	87.58441769762794	159.20567115166477	65.62793798672193
535.2	97.6189771746158	169.8790373467764	40.18862737636754
535.1	119.49352751307924	192.76597855453383	41.23532677605817
535.0	142.84454132393194	178.5765032603481	90.56091639218356
534.9	165.6102864039344	239.42331787260943	36.383723449228455
534.8	180.03307075789417	245.73921534350484	64.19140669797936
534.7	218.8767461089251	241.11893529355484	147.5628549499666
534.6	226.82323289054875	229.81953885751545	61.933007933653705
534.5	256.7085131187523	242.5838849937417	137.79756018954595
534.4	278.70108801054903	237.3331913250354	156.96661744413814
534.3	323.46988025418017	266.7888760873301	172.15538007388932
534.2	342.16835185956324	252.50639503200364	131.32943891211016
534.1	375.3176922452909	237.4718484659301	154.49336798728427
534.0	404.0516473462785	184.8845609537707	226.7120021979863
533.9	421.7631168739337	244.3860661137278	218.71747111038343
533.8	447.23058663204216	236.6362344530812	282.00465223316536
533.7	465.67328660229344	251.70461081523084	334.3581572120888
533.6	516.8948048364226	210.3983231914121	270.20489462976684
533.5	520.3509298537142	260.244596240379	416.8489433114552
533.4	544.8624500170131	300.05659732760023	436.0881316565251
533.3	574.8896572824398	281.76037942609537	459.351696772449
533.2	608.5028931098833	299.7138942368715	567.4405969828626
533.1	668.6657204347492	361.79232913430536	686.4097226731967
533.0	726.5865811621271	399.99067386290113	657.4304606028783
532.9	768.9687566121678	361.8348517565719	827.0318500926993
532.8	808.7029783323061	444.1300557019599	786.4572408177112
532.7	890.3230512017517	484.8546076262596	1013.739714836498
532.6	1002.2347587560844	553.4769435182657	1131.219921947657
532.5	1086.4717555706975	591.0362947125946	1247.0839598986636
532.4	1183.052033059626	661.7008540201591	1368.8342777428709
532.3	1298.377374965624	688.9000411387598	1582.2768400739835
532.2	1468.4173695132108	816.9495128338823	1689.9035465217762
532.1	1607.3172270070786	897.1405995864163	1945.988854147169
532.0	1776.3573860524866	965.4683220392816	2148.837375891262
531.9	1941.185184515889	1082.899224999754	2267.370220750726
531.8	2107.4232082555545	1202.285731235119	2554.885948240062
531.7	2302.910371431989	1297.7773294128294	2823.220474705109
531.6	2512.652854723229	1369.4408985245066	3057.093033969257
531.5	2711.466123690668	1567.043679124692	3241.205321721692
531.4	2914.031494990644	1676.7611509589688	3537.843336079981
531.3	3080.164413309568	1736.7151562969248	3797.0501463000487
531.2	3288.776488102936	1864.7323678301773	3961.750081417958
531.1	3415.2397425089644	1953.8564364461488	4099.123265716518
531.0	3507.954326613892	2038.1158336927613	4341.714372424785
530.9	3620.971155832159	2052.7647734679813	4496.533407329865
530.8	3645.293808020898	2092.8731206195544	4462.67181543152
530.7	3667.093696459925	2091.3448579066726	4499.31181704538
530.6	3608.830970835265	2067.8179536769744	4517.483254879032
530.5	3540.9594759808588	1978.682279441152	4357.073113991579
530.4	3344.485337725659	1883.7781652868025	4165.711219909563
530.3	3176.7911551847765	1782.3666367890924	3905.0900982362327
530.2	2996.9225346171106	1683.7158717866591	3679.940370502863
530.1	2719.409863390789	1573.0267343048886	3388.994644520248
530.0	2451.364674177088	1357.8126119657436	3010.6650664481804
529.9	2162.714871931587	1238.483366006492	2763.726876101133
529.8	1907.283824197077	1007.5268182862144	2373.6733493968773
529.7	1636.0552399880612	959.6861255583613	2092.9851295486515
529.6	1403.5489698362576	796.2639605622328	1799.2174397500517
529.5	1201.950002194973	701.8073657098738	1508.8647370923543
529.4	975.7636819314636	548.407457756412	1255.7003089234129
529.3	842.5802515254309	482.4406570204124	1006.9980431816288
529.2	685.4904401384701	382.2817882965942	936.112482980885
529.1	562.7846746609307	317.4108062573523	719.8122119642712
529.0	444.3710760602312	277.979374635554	589.8133266346344
528.9	368.25868622824464	212.21579726075052	485.4300151646248
528.8	310.15566492618467	153.95979210263295	362.9165707084972
528.7	242.16280742718843	160.03799140760475	288.03991633499567
528.6	211.7413624184801	134.1216181351524	301.1278240193242
528.5	195.2795257532812	104.4117597619638	215.924370992158
528.4	161.02399422627013	77.26185420736965	160.14005669796825
528.3	114.22983543604823	45.58676871291709	174.0817442379862
528.2	113.77006566353111	64.73531327316778	131.7571532200791
528.1	85.62935553482839	89.43895989376823	134.91009593312265
528.0	68.23061150603962	37.24606656234528	45.513575028594005
527.9	67.03464745829433	6.968050903337827	79.08503655886534
527.8	32.71438488642525	51.9097720488885	45.656580107400245
527.7	52.22506331787372	36.97909999999956	98.73939609782838
527.6	39.491580550475184	32.8125	45.82230713833042
527.5	31.834230337030483	0.0	89.39986163901268
527.4	24.007339885710287	18.95829999999978	40.72449237000093
527.3	3.6875	22.291599999999555	3.75
527.2	33.9061999999999	21.5625	46.0
527.1	0.0	1.666599999999562	0.0
527.0	17.9686999999999	11.770799999999776	46.25
