# Supplementary material for: Ba+2 ion trapping using organic submonolayer for ultra-low background neutrinoless double beta detector
Source: Nat Commun. 2022 Dec 14;13:7741. doi: 10.1038/s41467-022-35153-0 (PMC9750972; doi:10.1038/s41467-022-35153-0)
Supplement: Supplementary file 3 — Source Data [file 41467_2022_35153_MOESM3_ESM.zip › raw_data/fig5/fig5b.csv]

O1s_Energy	O1s_Intensity	O1s_Fit_theta	O1s_Intensity_Ba	O1s_Fit_theta_Ba
538.0	13.319723243518556	5.358553184744484	42.499824857599094	7.137331193086363
537.9	5.408228428785328	5.627341631650262	0.26037312338724483	7.597863092265483
537.8	8.278911070833585	5.917117132804519	17.691176479995484	8.105411123863512
537.7	24.554824112178242	6.230150853979197	-6.458862292892141	8.666739034537503
537.6	17.202657575060044	6.569033832497758	19.99657158870269	9.289892952600795
537.5	2.2825071366993175	6.9367333362172	11.952096292469527	9.984504496280158
537.4	33.291864465589796	7.336661304165249	16.385323686702005	10.762177007528763
537.3	-0.834387081799548	7.772757949121467	1.4198484008596886	11.6369781659022
537.2	20.963274652014306	8.24959451434743	11.533235375612575	12.62606685044228
537.1	5.087801392256093	8.772500391178987	-8.692994437818276	13.750485567265285
537.0	7.0984416698022095	9.347721426357	-16.23988069187581	15.036149854397424
536.9	36.710022317898705	9.982618414826781	-9.854295682308148	16.515059191318578
536.8	18.79340534846517	10.685917656042609	-0.36376747522417396	18.226734701172063
536.7	-2.3745916563635667	11.468029246092017	26.620168239699552	20.21985023318059
536.6	1.1721473586148043	12.341453675450989	-17.59303839349579	22.553957196055975
536.5	15.00224979777834	13.32130341388965	29.50933275667615	25.301102785222287
536.4	15.79504565665846	14.425973368665579	12.215643448816012	28.547003704149745
536.3	2.9583844937154353	15.678001772751877	36.858707837175274	32.391270747666965
536.2	24.252207899560705	17.105169625966823	41.47191376322341	36.946007263945575
536.1	3.2857428309762753	18.74188913487095	33.420711009864824	42.331970866125566
536.0	22.422009119963086	20.630924214331493	53.44035132975736	48.67145832210177
535.9	22.761040074908415	22.825460551540004	55.38594322222596	56.07722728148508
535.8	17.048406360613296	25.391487326250875	80.81592110573163	64.63717920064786
535.7	-23.098150721396486	28.410353609030143	66.27018981285505	74.39523479857753
535.6	3.5049442806534543	31.98120692620243	85.2735108908119	85.32980678861857
535.5	7.088742974949909	36.22280386785554	86.57346580031967	97.33238690699332
535.4	2.4700041079359565	41.27391376527113	127.87813216866745	110.18978277589841
535.3	28.003874622438893	47.291254727497474	125.30800489312243	123.574155456956
535.2	34.58959356086496	54.44368174542725	134.01892070978897	137.04490387677063
535.1	52.63064325510738	62.90130212089661	154.72449740244218	150.06539453704036
535.0	71.69061368015282	72.8184610811742	138.09326020947464	162.03552000724054
534.9	89.61901084401484	84.31024622881048	196.18739383707268	172.33833288231125
534.8	98.5509117725086	97.42336399223615	199.37865688467144	180.3960547343524
534.7	131.12187920339915	112.10387574343501	191.188768549743	185.72828451244123
534.6	131.8620568927205	128.1660981117902	175.78840076706368	188.00390640719115
534.5	153.43008033819146	145.2685395120763	183.81946985070238	187.07849215358917
534.4	165.79000422350902	162.90351252854623	173.08682719917977	183.0109981768978
534.3	199.37842308753042	180.40650278891832	196.1796577288307	176.05692256691353
534.2	205.08871111881615	196.98917971696338	174.50538835320475	166.63908850944276
534.1	223.1553065171352	211.79619436164424	150.8869223451876	155.30095920446468
534.0	234.40055006273934	223.9812112045235	88.34636778660614	142.650038103318
533.9	231.8839658189356	232.79298566256915	136.33555700173616	129.29994241988157
533.8	234.03159964808626	237.65894713544284	115.31383884914212	115.81906122190684
533.7	225.69363572432587	238.2527404195892	115.1408296657626	102.69164650474372
533.6	246.289168372873	234.5340540270414	56.405000211968286	90.29435077717692
533.5	214.87296776874905	226.75360311194066	86.40560115066435	78.88832320005432
533.4	199.84413360721464	215.42236287009678	103.71618065797941	68.6246091192851
533.3	185.21292017657697	201.25059342938994	60.007194662670884	59.55912859925427
533.2	168.56032846954054	185.06732259246402	49.358829303365155	51.673023251369884
533.1	172.30842250851651	167.73361262158457	79.33906918849715	44.89450670295918
533.0	167.06006821496067	150.0626943394962	81.59953004705932	39.11924197349588
532.9	138.8423719246548	132.75725164289778	3.282923906438384	34.22737553219231
532.8	99.8039767699596	116.36973362192364	40.774097413877485	30.096411888088312
532.7	93.69275460250105	101.28677498934466	31.606468244449616	26.609941228425185
532.6	108.12874266374854	87.73472416386802	44.80405753252717	23.66276726016809
532.5	84.42609611686487	75.80063135663681	20.999715534005986	21.16323723213428
532.4	62.030065036099586	65.46205938969936	24.039005314340216	19.033614380595797
532.3	46.994787930097004	56.619531764292375	-22.843111546171826	17.209234478289403
532.2	75.2211671135941	49.126838147037574	24.63316105926441	15.63702551293573
532.1	61.076608873856	42.81621586608392	17.88838442834617	14.273796407077977
532.0	66.32751239525771	37.51714314178805	-6.803871550633517	13.084549063355988
531.9	57.33879893297387	33.06881557346694	11.932151013255066	12.040951534656461
531.8	40.70243681559441	29.327217843036046	27.499888147491333	11.120029964910906
531.7	45.60094778043242	26.168079109335405	14.811028751470303	10.30308757254123
531.6	58.98839057156181	23.487027475057523	-24.963429297382447	9.574832415687586
531.5	58.51612220774314	21.198074566556176	59.551208211789856	8.922684323039341
531.4	62.83531539859473	19.231287395258978	56.78125583952692	8.336229050368793
531.3	36.986164393252466	17.53022706764492	7.811806920914705	7.806790091948571
531.2	66.30386088707064	16.049500256187677	34.113647425121144	7.327092889660544
531.1	33.535809364855595	14.75259689328353	32.91530390549053	6.891000882848274
531.0	-5.02323375771266	13.610074148368748	42.725345566979456	6.493307161361738
530.9	12.48120597150887	12.598080812146922	3.2268128525528823	6.129569127763866
530.8	-16.004007162528694	11.697183772179123	13.430354820221737	5.7959764995286935
530.7	0.9172888327955775	10.891446890458177	9.20536193178171	5.4892452608406055
530.6	-11.575849678485099	10.167712921940518	11.732789154236059	5.206531918023646
530.5	16.69037680818616	9.515044914454618	-22.75693509126711	4.94536373543887
530.4	-36.58488279365838	8.924291108288767	-36.30127593170374	4.703581627935534
530.3	-19.915408019014762	8.38774477833728	-32.9869774095998	4.47929314082445
530.2	17.99146264897732	7.898876899388402	-7.947563475948982	4.270833520075807
530.1	-17.13663898090047	7.452124739799625	19.020208301642114	4.076733310337958
530.0	-27.314001406230375	7.0427235672591735	-49.75122827138776	3.8956912509322073
529.9	-51.471263101055115	6.666571761849632	-18.8811518653784	3.72655149575533
529.8	-43.91971242994558	6.320121975791111	-100.4998465669195	3.5682843809734344
529.7	-60.74720580322497	6.000292735270244	-3.8786635133264724	3.419970118506222
529.6	-53.2113901233175	5.704396194039958	-30.99471845167642	3.280784914035904
529.5	-33.48570008348156	5.430078734310152	0.22492068852038472	3.1499891034169103
529.4	-59.9823682731834	5.175271853060432	-39.784711761460734	3.0269169767579673
529.3	-16.660436141734067	4.938151334405485	-5.526449828920086	2.910968019542733
529.2	-20.760421201224503	4.717103137320849	-18.813208907641823	2.8015993482917443
529.1	-13.310482373820179	4.510694756868316	-9.77786653973645	2.6983191570324307
529.0	-22.94370716515786	4.31765107095434	12.559732706250315	2.6006810222120302
528.9	-9.655758829637179	4.136833881951099	-2.43904821672448	2.508278939181999
528.8	4.567433430822	3.967224516815402	-19.62511123850888	2.420742984207507
528.7	-5.752630420017276	3.807908970739642	19.202700628324905	2.33773551302723
528.6	9.223992351161108	3.658065175453795	19.066256619738287	2.2589478210479763
528.5	28.107564990424464	3.5169520497749525	9.42834168944811	2.1840972018826443
528.4	21.13620070807577	3.383900051189004	-2.2268818234822696	2.112924350580422
528.3	-4.712690806524151	3.258302996475936	-22.006607146699935	2.0451910659326007
528.2	10.87740636514468	3.139610959171238	6.257587366001417	1.9806782129468674
528.1	-4.932907034607986	3.027324083965774	37.96486031580157	1.9191839122105756
528.0	-12.787331469522442	2.9209871845064987	-8.806454261109522	1.8605219275985283
527.9	-6.501689629882158	2.8201850126500942	-34.834215177062305	1.80452022777249
527.8	-34.854690366204224	2.7245381049918844	13.497801073109105	1.7510197003025239
527.7	-10.483686664811557	2.6336991271629677	1.3287924943570246	1.699873000107792
527.6	-19.166540940602957	2.5473496485542673	-0.5359993657109356	1.6509435163564392
527.5	-23.369487528958395	2.4651972902512953	-31.38533257369061	1.6041044440491699
527.4	-28.18684037346707	2.386973197412984	-10.71656026589669	1.559237948292038
527.3	-45.835658616515396	2.312429794413875	-5.865091222352605	1.5162344107953396
527.2	-13.210044300972761	2.2413387870200774	-5.226070463197765	1.4749917494492795
527.1	-44.92128154098131	2.173489380889256	-23.874278270889967	1.4354148029604163
527.0	-24.932677251375075	2.1086866899316323	-12.621861287937277	1.397414773512769
