# Supplementary material for: Ba+2 ion trapping using organic submonolayer for ultra-low background neutrinoless double beta detector
Source: Nat Commun. 2022 Dec 14;13:7741. doi: 10.1038/s41467-022-35153-0 (PMC9750972; doi:10.1038/s41467-022-35153-0)
Supplement: Supplementary file 3 — Source Data [file 41467_2022_35153_MOESM3_ESM.zip › raw_data/fig5/fig5a.csv]

O1s_Energy	O1s_Intensity	O1s_Fit_theta	O1s_Intensity_Ba	O1s_Fit_theta_Ba
538.0	0.14062342220722235	0.018878319761522475	0.04811507936507958	0.03990398376784788
537.9	0.1130610867364158	0.019734196897556552	0.07886904761904812	0.04181232716061381
537.8	0.1327484306446169	0.020650711713247692	0.06299603174603202	0.04386926633370254
537.7	0.0842616267296658	0.021633832064944226	0.0	0.04609137181226955
537.6	0.10923631454606814	0.022690290892010107	0.049651127834381026	0.04849768082094602
537.5	0.045899426257171805	0.023827708906575828	0.04176350842616361	0.051110167195239385
537.4	0.04376213297333781	0.025054741210793378	0.09640658111859313	0.05395432077920709
537.3	0.04556193047586904	0.026381253395810635	0.042672133427324344	0.05705986485448866
537.2	0.09134903813702322	0.027818534182094488	0.030459257729308853	0.06046164697762346
537.1	0.04342463719203504	0.029379553632137005	0.05303034904384113	0.06420074595240355
537.0	0.03802470469119129	0.031079278563063646	0.029215055109750365	0.06832584451052351
536.9	0.06569935875801547	0.03293506022335701	0.09069371558785405	0.0728949216448718
536.8	0.02373729328383395	0.03496711386207013	0.03339770507295514	0.07797731706323688
536.7	0.03363725953425578	0.037199115887247586	0.013588500345647736	0.08365620766710039
536.6	0.040612082348970624	0.039658952358622455	0.07313322092263491	0.09003150487109647
536.5	0.0070874114073574135	0.042379663152188496	0.11542785981899689	0.09722312240133699
536.4	0.04331204859939247	0.0454006398632434	0.07888775296633638	0.10537446614060185
536.3	0.021149915626054616	0.04876915283876268	0.13372656468674748	0.11465585072522874
536.2	0.0014625717178535225	0.05254230363524891	0.06522001360775859	0.1252673467634919
536.1	0.016537293283833965	0.05678952256339764	0.11415632776928114	0.1374403128415505
536.0	0.031612284846439354	0.061595753524602496	0.13648371198233927	0.15143659005368595
535.9	0.03959959500506238	0.06706548305273807	0.09919812028819025	0.1675440792510522
535.8	0.0	0.07332776454934445	0.19045847629588308	0.18606725509837585
535.7	0.02965360839851322	0.08054234138191617	0.18450911419736854	0.20731119289356847
535.6	0.011564900077236429	0.08890685366595479	0.2767926410673086	0.23155800157928005
535.5	0.056751642790182355	0.0986648846284349	0.2342037448671756	0.2590352634439965
535.4	0.05291316644842131	0.11011422221407216	0.29589538568899826	0.2898772227169762
535.3	0.11376801920652185	0.12361414916198267	0.3214004541684154	0.324080998128456
535.2	0.06433035541328558	0.1395898316929618	0.37914781964299243	0.3614618541681339
535.1	0.1596177460562937	0.15853101703016423	0.40066130757093465	0.40161325668495934
535.0	0.14208794865750443	0.1809814305152245	0.4129516962365674	0.4438786597980333
534.9	0.1844449452513243	0.20751475409541417	0.5863190239364657	0.48734228597904017
534.8	0.20716943928723638	0.23869324046616996	0.5407058273703185	0.530845203781515
534.7	0.2969469577472948	0.2750062808082103	0.5229889314564575	0.573030606630186
534.6	0.3394859629484726	0.31678892382596646	0.5851500621033714	0.6124184792124927
534.5	0.3680539248957431	0.364124507466533	0.7595846294192179	0.6475052791430143
534.4	0.4684991876637896	0.416740844550229	0.6963387361374268	0.6768796381063056
534.3	0.5262494997368546	0.47391488574513285	0.6645202144606464	0.6993413402055436
534.2	0.5643278873687493	0.5344050504021209	0.7488380532095293	0.7140088582533533
534.1	0.6420295989152043	0.5964318029719914	0.6542753789737119	0.7204011300988726
534.0	0.6511809406348443	0.6577241121849043	0.763670166904023	0.7184821746422932
533.9	0.701867745857825	0.715641501096658	0.5899433788858242	0.708662169792904
533.8	0.7564519748599315	0.7673690909986088	0.6529075288195377	0.6917548470162458
533.7	0.80717169310968	0.8101684265852404	0.6525045255858548	0.6688973180704528
533.6	0.8306641775428399	0.8416531723474607	0.7064883775088546	0.641443550960384
533.5	0.818224147660539	0.8600496123860438	0.6386136332265558	0.6108457401452354
533.4	0.8299667493267634	0.8644002174434914	0.5751644040585762	0.5785383342992622
533.3	0.8478506810026178	0.8546756283180427	0.5146967482213918	0.5458376064047836
533.2	0.8762512890348902	0.8317752433739046	0.5747624110257417	0.5138659661241874
533.1	0.8043783078274162	0.7974160399229596	0.5320046591092252	0.48350560773099494
533.0	0.7363865259983664	0.7539288326982642	0.4760094341688374	0.4553815029523261
532.9	0.7011843032422775	0.703996362536115	0.48146891978791	0.4298699759115232
532.8	0.664083335798294	0.650375151726958	0.33529596558852376	0.4071266268070815
532.7	0.6353604423285365	0.5956418140093409	0.33856880688165064	0.3871263457412209
532.6	0.5504901245561212	0.5419956032646528	0.35610258104783754	0.3697084188778845
532.5	0.4824724593689723	0.49113530317181864	0.3571299345095942	0.35462091644994087
532.4	0.46014671446108046	0.4442137228176509	0.2895562422095787	0.3415602299524952
532.3	0.38741071719444825	0.4018603654352106	0.33669206988258427	0.33020338979259845
532.2	0.36494971312710556	0.36425444930447853	0.40210794270661987	0.32023234334972805
532.1	0.3388206286886712	0.3312271033353001	0.3238460505275027	0.3113505363116356
532.0	0.31033711585023	0.3023726594113752	0.2643562783821214	0.30329286872260186
531.9	0.24902489890681972	0.27715311609435195	0.3037047782118099	0.2958304331264139
531.8	0.24774657600371464	0.25498539116764923	0.2609396579333725	0.28877147796726527
531.7	0.2226849210255517	0.235306464571874	0.2947581118037301	0.2819598825688324
531.6	0.20784492641805266	0.21761597323539825	0.2653588610410718	0.2752721778569866
531.5	0.19271152712357756	0.20149883021983117	0.3109569650923827	0.26861387320913216
531.4	0.1968614474806027	0.18663201828635673	0.32092399005243144	0.261915601112323
531.3	0.16756041860028892	0.17278013724944616	0.28185843252925924	0.2551293906886767
531.2	0.14978749597175398	0.15978394945839142	0.31093771220590344	0.24822523424090132
531.1	0.18273045446971656	0.14754542876972315	0.21486566559315767	0.24118801286018748
531.0	0.1457879283706034	0.1360119480795014	0.24563650298140302	0.2340147879767426
530.9	0.12107311343264987	0.1251614095597303	0.18371171178250154	0.22671243464945073
530.8	0.14223629914111224	0.1149894150011311	0.18940809362830285	0.21929557971376828
530.7	0.09880344742219167	0.1054990176229853	0.12880495543411374	0.21178480608847483
530.6	0.07589512743348317	0.09669318577758412	0.26083992210713514	0.2042050882662932
530.5	0.1073753385147305	0.08856982418797224	0.19884796887595219	0.19658442987193236
530.4	0.07800645687750936	0.08111901789322506	0.14509463220750624	0.18895268019312944
530.3	0.09909970035077463	0.0743220675503094	0.17203463642496447	0.1813405117907653
530.2	0.052087344520451447	0.06815185398378112	0.19330966815565523	0.1737785453015655
530.1	0.06550900290367907	0.06257408843626784	0.1863965008868514	0.16629661034122445
530.0	0.0105056698115315	0.057549057657592995	0.08458922183670348	0.1589231331509639
529.9	0.06009363048196824	0.05303354585771493	0.15746064717092606	0.1516846425282814
529.8	0.1011155436348197	0.04898269644164825	0.0987198762008665	0.1446053858754038
529.7	0.03058584128608246	0.045351655450523304	0.07146050799917618	0.13770704709635698
529.6	0.04148296974856563	0.0420969086009626	0.0975173843041623	0.13100855775373588
529.5	0.014257159776581742	0.039177280450606145	0.1201442247610715	0.12452599250027735
529.4	0.012166681376092765	0.036554605851456576	0.10586646866506752	0.11827253943379554
529.3	0.06403806805438746	0.03419411093425726	0.10489064335574826	0.112258535762698
529.2	0.007771974637774394	0.032064555308847886	0.08843391880643957	0.10649155905984146
529.1	5.679918057701749e-05	0.030138191676291795	0.07202932454505488	0.10097656445043317
529.0	0.040350236192352236	0.028390596554019862	0.12429085344734436	0.09571605833147687
528.9	0.0015659055623847436	0.026800419029477496	0.044942505764597816	0.09071029964739795
528.8	0.018109573791992406	0.025349085624019444	0.14628079510615105	0.0859575203309594
528.7	0.016178857564680477	0.02402049012949796	0.08965146643933739	0.08145415723329436
528.6	0.019770683263560667	0.02280068876523029	0.05529724748058304	0.07719508868153094
528.5	0.02419846791691927	0.02167761379081528	0.08714834563803893	0.07317386968424472
528.4	0.02460519770061695	0.02064081302248182	0.09243510743965151	0.06938296072091137
528.3	0.027733488925938538	0.01968121850417483	0.14519087525341146	0.06581394597160427
528.2	0.024900958825364142	0.018790944696945557	0.095784066523025	0.06245773773928226
528.1	0.08054890313871078	0.017963114722899975	0.059507373710106844	0.059304764666178705
528.0	0.04961187985150186	0.017191712174877725	0.1310799678561029	0.056345142129251874
527.9	0.0	0.016471455546652893	0.05904863708918148	0.0535688239032114
527.8	0.040161997975025315	0.01579769225828741	0.14608492515403612	0.05096573479461489
527.7	0.00011258859264256938	0.015166309399457099	0.09020175746452476	0.04852588447174558
527.6	0.02531218359770503	0.014573658583950655	0.04737103174603154	0.04623946314198874
527.5	0.01349983125210935	0.014016492629467966	0.09027777777777804	0.04409692006382699
527.4	0.00641241984475194	0.013491912103303305	0.0	0.04208902612956427
527.3	0.0026999662504218697	0.0129973200808771	0.05257936507936465	0.040206921925255205
527.2	0.027449746878164	0.01253038373765021	0.1470734126984132	0.03844215277460286
527.1	0.0026999662504218697	0.012089001631442891	0.04117063492063471	0.03678669231371419
527.0	0.013724738440769513	0.01167127573212436	0.12748015873015903	0.03523295613355823
