# Supplementary material for: Ba+2 ion trapping using organic submonolayer for ultra-low background neutrinoless double beta detector
Source: Nat Commun. 2022 Dec 14;13:7741. doi: 10.1038/s41467-022-35153-0 (PMC9750972; doi:10.1038/s41467-022-35153-0)
Supplement: Supplementary file 3 — Source Data [file 41467_2022_35153_MOESM3_ESM.zip › raw_data/fig5/fig5ain.csv]

O_1s_Energy	O_1s_Intensity	O_1s_Intensity_Na
538.0	0.09529110054015172	0.02025801086409912
537.9	0.09376087848768211	0.0
537.8	0.05293188319475667	0.06778531837379159
537.7	0.07365943645093564	0.0936363049169005
537.6	0.072615991944466	0.06758119413117727
537.5	0.05585321620401679	0.04560506089027827
537.4	0.0689991034568106	0.04234243782358696
537.3	0.07776310248459095	0.06336239276404795
537.2	0.04764566155895261	0.03718710773512632
537.1	0.0399248844598884	0.06767657865213966
537.0	0.022814219691364795	0.03627863315523419
536.9	0.042428884182111326	0.04750690172760763
536.8	0.027752774876847963	0.06442773549752809
536.7	0.04590666157408768	0.10300966715024176
536.6	0.04555899512376682	0.11140309373249446
536.5	0.024205330648155332	0.038320624581753754
536.4	0.009668332438570987	0.09384912395704045
536.3	0.0	0.06880934874682071
536.2	0.00223708063270589	0.07633164022405808
536.1	0.025399716271035017	0.10196951699048487
536.0	0.03341745102381721	0.1323390986280154
535.9	0.022641473883530744	0.15097479852845508
535.8	0.05880454008710462	0.1599809639020327
535.7	0.0897421961829041	0.16320630512989237
535.6	0.060732711955740315	0.20273986900068636
535.5	0.07868691978608314	0.2830214960943058
535.4	0.10877776806421258	0.3174487516433129
535.3	0.15993725188895475	0.3974333978128952
535.2	0.15002682499009684	0.3436120044754748
535.1	0.18377840896081538	0.4617706608270762
535.0	0.23031677778516205	0.5352892449306363
534.9	0.3275220894357297	0.5457578761856676
534.8	0.3040736361663776	0.610343615339872
534.7	0.38224399457000224	0.6517054081305752
534.6	0.46477353043515107	0.7291740430906869
534.5	0.4990655497944405	0.7325907529447635
534.4	0.5573347994781968	0.7401978204408364
534.3	0.592427106870661	0.8200285310539416
534.2	0.6753437752828668	0.8256294459292277
534.1	0.7353336102218494	0.8599646585333689
534.0	0.761187965356287	0.8318455134804957
533.9	0.8097457394647913	0.799576151621562
533.8	0.8297146454018371	0.8003994823929588
533.7	0.8629594188676234	0.7889716281085327
533.6	0.8772468004820031	0.7666815903075493
533.5	0.8580532860603105	0.7003822414636585
533.4	0.834330487872981	0.6497904816844872
533.3	0.8054731337144225	0.654488464334563
533.2	0.7554200776483109	0.5888168864383319
533.1	0.7161138549200978	0.5224452078995844
533.0	0.6791347462144218	0.4625600848445953
532.9	0.6593972903520791	0.4112568107487955
532.8	0.570948550928676	0.36974159249371985
532.7	0.49740108265680816	0.3270744512174838
532.6	0.4693860073753344	0.30897939863548435
532.5	0.4914209328588343	0.23678734031675674
532.4	0.375050453508813	0.2249238894830992
532.3	0.31740975519229253	0.21313628926820086
532.2	0.27015941469915183	0.20324965485542323
532.1	0.27849600701280763	0.17106780996444174
532.0	0.2676224493555157	0.16002359762102195
531.9	0.21315519857009324	0.156967190453057
531.8	0.22042357410587268	0.1482044169804995
531.7	0.1810664889029271	0.11168671023414022
531.6	0.16948301753012884	0.15796633059946708
531.5	0.16777896385373534	0.09520870334416945
531.4	0.13487806764708457	0.11496842573494871
531.3	0.15833913610996087	0.11315436111953828
531.2	0.12904764029292562	0.10047944052092977
531.1	0.1518204244233265	0.06243964094351156
531.0	0.11183658770908628	0.07181925639562506
530.9	0.10856809821525265	0.09588918321703173
530.8	0.10813278356264922	0.07492417525525917
530.7	0.10328890694184116	0.07369652825035057
530.6	0.10475741942769512	0.06060096233549346
530.5	0.1147697167455312	0.0929610518579724
530.4	0.05308728580155095	0.10063941629465559
530.3	0.09347446925926947	0.04598461808762886
530.2	0.07498921009689846	0.10686347610452643
530.1	0.055617116818126915	0.04325709048832286
530.0	0.0738690263470211	0.03763883752549587
529.9	0.05455535273854153	0.0640801100022274
529.8	0.06853193147342097	0.040547045876369946
529.7	0.04475991058238272	0.0214238160857438
529.6	0.057518460910764325	0.03533085898990809
529.5	0.03915748559594269	0.06428069168620097
529.4	0.047105337940275195	0.009035477601723827
529.3	0.04604577266976674	0.02949779375790164
529.2	0.05675732703705387	0.006913344690291347
529.1	0.0	0.041740790572033094
529.0	0.03109121859539171	0.007938563880682686
528.9	0.04416766158922275	0.020891339747049854
528.8	0.048967105679026866	0.017061039604713557
528.7	0.058704882376560616	0.03456921307909635
528.6	0.034916885015442455	0.03159407230707739
528.5	0.0520969940429288	0.011058356882614556
528.4	0.034221329537047186	0.04207978528447555
528.3	0.05154054966021259	-0.0003313928179783554
528.2	0.039924884459888385	0.028238257750564287
528.1	0.04347210611082748	0.033402816105354165
528.0	0.03449955172840529	0.014102263332704637
527.9	0.045767550478408636	0.060456048144251075
527.8	0.03283021858025665	0.02827178409228539
527.7	0.028795996805564095	0.037894846098467466
527.6	0.022883663950327548	0.026443997855114507
527.5	0.0326911074845776	0.00838630107316335
527.4	0.029769774475317468	0.006651884164331049
527.3	0.037420884737665416	0.009070751133178703
527.2	0.016971553672844537	0.0
527.1	0.010572443271608074	0.03285643758464519
527.0	0.02670933037037829	0.0314452705950195
