# Supplementary material for: Ba+2 ion trapping using organic submonolayer for ultra-low background neutrinoless double beta detector
Source: Nat Commun. 2022 Dec 14;13:7741. doi: 10.1038/s41467-022-35153-0 (PMC9750972; doi:10.1038/s41467-022-35153-0)
Supplement: Supplementary file 3 — Source Data [file 41467_2022_35153_MOESM3_ESM.zip › raw_data/fig2/fig2e.csv]

O1s_Energy	O1s_Intensity_theta_0	O1s_Fit_theta_0	O1s_Intensity_theta_1	O1s_Fit_theta_1	O1s_Intensity_theta_2	O1s_Fit_theta_2	O1s_Intensity_theta_3	O1s_Fit_theta_3	O1s_Intensity_theta_4	O1s_Fit_theta_4
537.0	0.0011278420951228753	9.788580348385547e-05	-0.0019047650243847107	0.00011280137448678103	-0.00010127815592861911	0.00021607148221001004	-0.00238229510311311	3.9503832200992374e-05	-5.234936769058112e-06	0.00017776499214467063
536.9	-0.0026882590466910544	0.00012700007329584096	-0.0014114984139831435	0.0001431375725740767	-0.0009905020835081107	0.0002675209497198458	-1.781764852280785e-05	5.811175603568748e-05	-0.0033675468617997235	0.00022564575435943948
536.8	0.00025118774738798347	0.00016397556789630394	0.0003479565851182923	0.00018123688873101306	0.0007330872829965587	0.0003300562276468505	-0.001490426522502912	8.467985595397482e-05	0.0014459943892146266	0.0002851020987787163
536.7	0.0006976400367923371	0.00021077671587541665	-0.0005354512949924346	0.00022911914118349067	-0.0026074534390258105	0.00040595952974676274	0.0007837754769642671	0.0001222058632393125	-0.00022725664613728954	0.00035869131827260474
536.6	0.0010361094446751993	0.00026985389602369824	0.0004214865355487116	0.00028937574512826587	0.0029775870376961334	0.0004980326658944823	-0.00029912098612754035	0.00017462541181891266	0.00014749376507359387	0.0004495313512626817
536.5	-0.000617928387775391	0.00034427249908837166	0.00012937871750530867	0.000365335115666852	0.002222468504707716	0.0006097376341787549	0.0007818396415586635	0.0002470232766371618	-0.0002852762041376326	0.0005614369778272067
536.4	0.0012027841810098561	0.0004378751638331381	-0.0004189674423130673	0.0004612645573900882	-0.0005259317353671257	0.0007453705147886248	-0.002102299205880262	0.0003458592653854727	0.00014914786564646009	0.0006990874479048041
536.3	0.0014987230561772453	0.0005554810728187822	-0.0006034477462878433	0.0005826083512978525	0.0010177383786063245	0.0009102693760446698	0.0019482386093171338	0.00047919583924903883	0.0015072768842730841	0.0008682267908382346
536.2	-0.001386551518468032	0.0007031232936521205	0.0008535111156244129	0.0007362568503750791	0.0012434656479470574	0.0011110525121081857	-0.0004916675866438342	0.0006569085721248743	-5.6268919876603394e-05	0.0010758938246415342
536.1	0.0001361872674176554	0.0008883201461884949	0.0014697770976632289	0.0009308344844155554	0.002699536605223362	0.0013558769228301803	0.0008036512239593565	0.0008908541634469059	0.0027577867905194536	0.0013306724254503067
536.0	0.002513547482507076	0.0011203690707423174	0.0015456823887004217	0.0011769856784234452	-4.580582792040909e-05	0.0016546984747948215	9.763059657409335e-05	0.0011949645528892831	-0.0013224868908039496	0.0016429437838432833
535.9	0.003518216541805876	0.001410641341554359	0.0034668567501722437	0.0014876272007989097	0.00131080740744902	0.002019504964326005	0.0015362139769613523	0.0015852306471235693	0.003771123418457893	0.0020251114119996952
535.8	0.003915448146630784	0.0017728435426761229	0.0021557505975755118	0.001878124252049758	0.0025259858468196076	0.0024644821396060746	0.0031576950132547964	0.0020795363638953937	0.004391720561519287	0.002491757385225267
535.7	0.0011885645846484733	0.0022231979661270274	0.002527359148862272	0.00236633710643774	0.002111643092368828	0.0030060620039537756	0.0025033413126865993	0.002697304338932219	0.004565173105060836	0.0030596762067844493
535.6	0.0020688077826178652	0.002780480740364909	0.004773985433819777	0.0029724772899730255	0.005359063071543799	0.003662794366918613	0.0017046077633134013	0.003458919894278188	0.0049510019106480075	0.0037477230048968565
535.5	0.00336592740666373	0.0034658460794877756	0.004032440814372099	0.003718709489865855	0.005708014566096441	0.00445497904676446	0.0042539549976820185	0.004384910655293842	0.0054512047780946905	0.004576408340673869
535.4	0.00388734555321722	0.004302360734986063	0.0035032804776490806	0.004628440154791686	0.007474736761811594	0.005403999965142677	0.007551834952857872	0.00549487597576249	0.0036215423461929057	0.005567175854554738
535.3	0.004480899052643765	0.0053141779902996095	0.00685232032941539	0.00572524830479388	0.006330107948942861	0.0065313159943199105	0.00673158473758338	0.006806182833085761	0.005384540763555789	0.0067413142071081865
535.2	0.006350080185907733	0.006525298516492979	0.007258554856232994	0.007031439879805862	0.007440821060843754	0.007857088429798716	0.008251005767212716	0.008332471954617796	0.009153623946622978	0.008118483257414015
535.1	0.008134435410148293	0.007957898181234699	0.010549805153456234	0.008566244127818673	0.00986056048857865	0.009398461608184784	0.012553770058130884	0.010082047531640366	0.009503245181364427	0.009714876457753496
535.0	0.011361738625846374	0.009630250629746824	0.01152455561758012	0.01034371734470347	0.010645059754815894	0.011167559809414338	0.012451052795153832	0.012056252955262008	0.013280585797790541	0.011541094935401456
534.9	0.012405897365638232	0.011554332629558496	0.01317934709930027	0.012370471875310407	0.014023035651821005	0.013169316275109134	0.01254684001168305	0.014247959859838703	0.0121835009797823	0.013599868789662087
534.8	0.014163179203200421	0.013733267189291541	0.013128074959143367	0.014643400713105824	0.015456642914068851	0.015399302815325786	0.01697063789189578	0.016640314370299426	0.017579628360596806	0.015883820109090376
534.7	0.015481426432435282	0.016158824716276533	0.01753786353591996	0.017147612673509664	0.018495362309909155	0.01784177317234705	0.01708276970711524	0.019205889034781806	0.016927106811828324	0.01837351036228761
534.6	0.01840708831723281	0.018809255107189882	0.01808455739038804	0.019854821564895427	0.020763627976207226	0.020468161346441492	0.022698787530862366	0.021906378540688463	0.022813792966590498	0.02103604157888883
534.5	0.02262048134746739	0.021647752011574626	0.021538866680293374	0.022722437128398772	0.02166061514561036	0.02323627928401635	0.027046211291260596	0.02469295046577903	0.024196864666069098	0.02382447657238051
534.4	0.024106887112376088	0.024621844136329226	0.02635519361557924	0.025693579823163743	0.027162158071257016	0.026090430632362847	0.026312534324256173	0.027507319445397957	0.026341475633992913	0.026678301912526972
534.3	0.02740673057551719	0.027663960443011688	0.029427904942290944	0.02869818328286492	0.028663532448447628	0.02896259630543234	0.029493406621392947	0.030283556875753466	0.029060044156428724	0.02952507700181193
534.2	0.03019202140960084	0.030693325107516992	0.03218386798212727	0.031655259496362956	0.03243662541553386	0.03177475586301339	0.03265564449274542	0.032950583402603414	0.03195518560725258	0.03228329835236978
534.1	0.03400012028684306	0.0336192098515602	0.03396558551063434	0.034476289549408644	0.034550576372743974	0.03444229398917061	0.036049832968103816	0.035435224497374934	0.03415266148695227	0.03486637151823777
534.0	0.03578309314325811	0.03634541867883882	0.03677873626903123	0.0370695788900461	0.037455954723009686	0.036878316349366176	0.0383742284369391	0.03766564795983565	0.03786028676906714	0.03718744124277861
533.9	0.03920684621478161	0.03877572223945794	0.039205026783721446	0.03934529578604609	0.0370366168771154	0.03899857992984557	0.03830593311114663	0.03957495382864164	0.03844674704137921	0.03916470367819749
533.8	0.040948575594525534	0.04081981865556995	0.04140389702588726	0.04122081156408248	0.04043613675902494	0.04072664688422662	0.03956535031181317	0.0411046585304511	0.03946431549531939	0.040726733502396306
533.7	0.043106557145772134	0.042399297270921954	0.040843974636201395	0.042625896825899116	0.04039282898620458	0.04199881355337356	0.04358501986629956	0.04220781072517686	0.04152793553766601	0.04181732021859999
533.6	0.04245017639018665	0.04345303993254663	0.04451786142959871	0.04350731078419785	0.039845556849959586	0.04276835886649665	0.04304986236150514	0.0428514979701703	0.04272784545464898	0.0423993316666468
533.5	0.041623868780064285	0.043941521779033835	0.042212948550564795	0.04383235678059143	0.044262874457456	0.04300870326679028	0.04360306642772885	0.04301854958859466	0.041770039310981354	0.04245720926228859
533.4	0.04436422549312824	0.043849570502171906	0.042269891794945405	0.043591064207036484	0.04339986683454831	0.042715167227729056	0.041223788707051116	0.04270830741904708	0.04375144780976414	0.04199783917362464
533.3	0.04304135255684535	0.04318729905594452	0.044827839771424044	0.042796786218327346	0.043844752564632855	0.041905156165315774	0.04233985079646488	0.041936415300096	0.04039039059999178	0.04104971821097214
533.2	0.04158424796517219	0.04198912151613475	0.04213822764140609	0.0414851582197165	0.04190498006546091	0.04061675869695739	0.04022310751796273	0.04073366143216897	0.04133002874363831	0.03966051844702504
533.1	0.04323113048430598	0.040310968478204943	0.04211800312960098	0.039711524502256526	0.039722481564924327	0.03890590677743139	0.04015117757785501	0.03914398595543485	0.03752527934828939	0.03789332451657785
533.0	0.03896378143756233	0.03822600826755852	0.037397292444137344	0.03754708889972999	0.03792534735820062	0.03684238807139896	0.037736248715285636	0.037221830801665856	0.03603024713880999	0.03582194885345857
532.9	0.03669831665503258	0.035819327465658746	0.03470532965593965	0.03507416144354042	0.03435730433052399	0.03450510498800553	0.03740611674297128	0.03502905366159221	0.03488043766126116	0.033525806060954344
532.8	0.03315386079237211	0.03318211016213718	0.03395986328280242	0.03238094316484104	0.032946308462359616	0.03197702905535564	0.03210754867178477	0.03263164901009945	0.03027072427450624	0.031084840601042288
532.7	0.029326051226678012	0.030405871329397073	0.0282418245852054	0.029556308797915813	0.029075646259497715	0.02934029934178449	0.030195403196806074	0.030096515868683234	0.029476521417771916	0.02857495442662091
532.6	0.029345431665670715	0.02757724818682126	0.02763538638686306	0.026685013126241202	0.02519801924533086	0.02667186297426006	0.02663746299662135	0.027488486631974417	0.02807604686496362	0.02606428440918586
532.5	0.023595675033214303	0.024773746685720542	0.023702459655867966	0.023843669033410224	0.023937432203074375	0.024039964886055504	0.02473252482559664	0.024867788542261782	0.020438295113276387	0.023610551137289333
532.4	0.019518653089056596	0.022060697729554813	0.019994417060766358	0.02109773722973943	0.019526285480682644	0.021501677912774242	0.02060032856188312	0.022288055553634403	0.02030166691751022	0.02125956145971964
532.3	0.01945900944071034	0.019489522179238924	0.01757116996001031	0.01849964525730986	0.019531575221776797	0.019101540402473614	0.01804656224046767	0.019794950287777106	0.01942844432398894	0.019044816829175963
532.2	0.017575850096514797	0.01709725710453	0.01513013622033608	0.016088033079728423	0.016707989567376062	0.016871252937340386	0.019139997413271957	0.017425400096437442	0.015457360119720225	0.016988074002851357
532.1	0.013477655297442659	0.014907176012040363	0.014593133213932637	0.013888018478880668	0.012840669209248014	0.014830291712508093	0.015507651914765705	0.01520740331247298	0.012971156445493454	0.015100634016183282
532.0	0.012227544280302056	0.012930254369043184	0.01075290799466822	0.011912297755485347	0.012420111541647657	0.012987231969587967	0.011970050749132209	0.013160325312927696	0.013500609564125758	0.013385102993987798
531.9	0.011810531327585935	0.011167192835823597	0.007870908512566667	0.01016285109171907	0.013646625843856213	0.01134154371600617	0.010961122540002748	0.011295580853700969	0.011695529813375896	0.011837371649993565
531.8	0.009385636802899019	0.009610711650871288	0.007393901389196259	0.008633007673979586	0.007804644649019601	0.009885621920710182	0.009709071859826763	0.009617589264198147	0.01158448147398854	0.01044859200656412
531.7	0.008775374317218698	0.00824786284098358	0.007686204511162733	0.007309639398183467	0.0088633037167749	0.008606838777719946	0.007372353312092584	0.008124891004645926	0.009326398860932235	0.009206980092596686
531.6	0.007564231987868434	0.007062161602966464	0.0075292123831671755	0.006175286886658351	0.006450349054636202	0.007489448480990748	0.006441420870816523	0.006811325245655459	0.009792812915156249	0.008099331742834252
531.5	0.006281971962528548	0.006035402817808197	0.00606213479573854	0.005210069418948792	0.007517854886477859	0.006516226562663002	0.0072514337259224765	0.00566718547180829	0.005369542852034559	0.007112195877157367
531.4	0.00761236332091474	0.005149092860608201	0.006321707882079352	0.004393283017172087	0.005242363601704286	0.0056697782086744496	0.004951293379313364	0.004680290554348446	0.007874114194390951	0.0062326988408822935
531.3	0.003506531859896438	0.004385482771083157	0.004482779989728311	0.0037046412807963053	0.005939385978161003	0.004933496763229468	0.0063182390248076896	0.003836929559429344	0.00690110260088187	0.005449050403433894
531.2	0.004193339505592337	0.0037282316250874157	0.0035024777834769334	0.0031251564605789053	0.00553570557736821	0.0042921907470490454	0.003920402903177641	0.0031226576470232952	0.004821106258262495	0.004750785440412579
531.1	0.003014655259149727	0.0031627567953716154	0.004295957282720055	0.0026376906759004335	0.006082340441398269	0.0037324232780765643	0.003844655166848542	0.002522936383681263	0.0052369121012706	0.0041288059897624544
531.0	0.0039746543949032345	0.002676341411276563	0.002145375763568931	0.002227228140235986	0.003989703981044123	0.003242621883306298	0.0019124948123703516	0.002023623959585208	0.0037547522828874948	0.003575288604037857
530.9	0.0032396744561815263	0.002258071144059198	0.0037107781783144458	0.001880929456996772	0.005267529777430633	0.0028130208431679203	0.0026207181060321646	0.0016113290880667849	0.003994956073510467	0.0030835147794611513
530.8	0.0006918100144862385	0.0018986657584071714	0.002420633277856872	0.0015880303088759418	0.0044980512406639275	0.0024354947648088875	0.0022596658042825864	0.0012736471384920535	0.0026891202202272996	0.0026476708620654446
530.7	0.0026029633342281805	0.0015902591233135554	0.0003155666736861496	0.001339641596035396	-0.000630512247512617	0.002103333662393347	0.0024526421090227198	0.0009992989450178884	0.0037246449078100472	0.0022626509403574375
530.6	-0.002098784254033242	0.0013261676089867985	-0.0007108883046452835	0.0011284987869904742	0.001479160121150224	0.0018109988933454654	-0.003536044030750849	0.0007781924888788454	0.002997987418597345	0.0019238838909293862
530.5	0.0003552585725038084	0.001100673341517421	0.0002628134134603575	0.0009486971733790806	0.0009099563106097889	0.001553887874616429	-0.0002652168479359174	0.0006014260002870779	-0.0001531699517345735	0.0016271952590603276
530.4	0.001519133002817801	0.0009088371608969996	-0.0016278368917427995	0.0007954386308464099	-0.0005895768675430674	0.0013281250196391311	-0.0016827473813493855	0.00046124859878860576	-0.0004989986798329386	0.0013687066571976061
530.3	0.0016239080998121155	0.0007463470913707098	-0.0007553432453495034	0.0006648055891438167	-0.0003035729275222718	0.0011303876478558925	-0.0008530991072083004	0.00035099187750004186	-0.0007761139077001253	0.0011447699390804344
530.2	-0.001957242422899442	0.0006094018429959162	-0.0022284008744343146	0.0005535698757378341	-0.0028762360010236984	0.0009577690740640104	-0.0025395277046794404	0.00026498317567634207	-4.7720124174902386e-05	0.0009519302834689312
530.1	-0.0027748849653514572	0.0004946250644051625	-0.0023112706870556483	0.00045903814457425355	-6.46836563728001e-06	0.0008076766557144046	-0.002191699907397548	0.0001984488780689678	-0.003387662648715562	0.0007869110325375391
530.0	-0.0012673292990828646	0.0003990042764003792	-0.001179912401974519	0.00037893163846345636	-0.0027900742120441327	0.0006777599916894834	-0.0032288683546679527	0.0001474140228036275	-0.0033034046525991807	0.000646613150510233
