# Supplementary material for: Ba+2 ion trapping using organic submonolayer for ultra-low background neutrinoless double beta detector
Source: Nat Commun. 2022 Dec 14;13:7741. doi: 10.1038/s41467-022-35153-0 (PMC9750972; doi:10.1038/s41467-022-35153-0)
Supplement: Supplementary file 3 — Source Data [file 41467_2022_35153_MOESM3_ESM.zip › raw_data/fig2/fig2d.csv]

Energy	FBI_0.6ML_Intensity	FBI_0.6ML_Fit	FBI_0.6ML_theta_0.8_Intensity	FBI_0.6ML_theta_0.8_Fit	FBI_0.6ML_theta_3_Intensity	FBI_0.6ML_theta_3_Fit
537.9	0.022978608477771	0.01733583716146702	0.014135309901766036	0.01584695856972152	0.07174345072736868	0.024610953814064328
537.8	0.057127545726884055	0.01802700952161373	0.028228365637271824	0.016472207415968457	0.05532602430789149	0.025680958865688438
537.7	0.05371052050374636	0.018759681692360003	0.03681614699542901	0.017134603550336004	0.041517154464644906	0.026822157657793853
537.6	0.05421665599876546	0.019537196964568862	0.03128364378118309	0.017837097487960314	0.040088020959732656	0.02804101509386328
537.5	0.06039214071088883	0.020363244406038306	0.020524330232075783	0.018582933680461683	0.07104653913764994	0.02934476745890384
537.4	0.059253005907354606	0.021241906861090433	0.02204042200414913	0.019375686755533625	0.00982362824606689	0.03074155192892884
537.3	0.06383123126284262	0.0221777191521875	0.013814128599335174	0.02021930441709804	0.04134696159161935	0.03224057127758015
537.2	0.04785761483464357	0.02317573970946299	0.016592626978749525	0.021118159966815077	0.021217377217514183	0.033852307616459146
537.1	0.029958510689814588	0.02424163999557869	0.0023070044781137167	0.02207711986211095	2.7755575615628914e-17	0.03558880453118587
537.0	0.1043676008949525	0.025381817566820133	0.011691254171296295	0.023101636291891853	0.055262349887336554	0.03746404398752523
536.9	0.03634067980887368	0.026603540455282078	0.01222570537568457	0.024197882934034402	0.04428861857700697	0.03949445272140652
536.8	0.04481574629159829	0.027915132778955142	0.023431111494742918	0.025372966086749296	0.08214199699331601	0.04169958188267896
536.7	0.06139034795901821	0.02932621404063777	0.015320861638157823	0.026635266216885233	0.07497973056489529	0.04410301219441935
536.6	0.05839278652027591	0.03084800733417443	0.0	0.027995000058642104	0.06442411739156442	0.04673354265704102
536.5	0.024332431208791472	0.032493734393662155	0.008175334165793746	0.029465143630515597	0.021840305715419422	0.04962672070479992
536.4	0.05630446716844667	0.03427911770678812	0.009105096892686404	0.031062922368237177	0.03957886980987432	0.052826761607760286
536.3	0.035323885001987354	0.03622301120369558	0.0342278841258874	0.0328121508153639	0.05047148757580408	0.056388880136433686
536.2	0.033614219291647096	0.038348180584792675	0.0035952618830072947	0.03474677586551836	0.04416016557099653	0.06038201363076761
536.1	0.06601959458335532	0.040682251263428615	0.005568928616064339	0.036916014860308446	0.020321111166355293	0.06489184968484343
536.0	0.017656523818609104	0.043258835176436784	0.025153730177307432	0.03939143615965439	0.0663244487333943	0.07002398383322223
535.9	0.015292833068593581	0.04611883638239018	0.03299414754292468	0.042276143338652865	0.07177094934656944	0.0759069279123269
535.8	0.03347352732656583	0.049311918642303075	0.025589390768992026	0.045715829067372885	0.03852484032738382	0.08269457936021621
535.7	0.0629006907860159	0.05289809569691562	0.005076542987182409	0.04991081374728488	0.09306454283653912	0.09056766320780801
535.6	0.02430610738726524	0.05694937702689074	0.03923260301972775	0.05512728267551828	0.06439879957826969	0.09973359418744852
535.5	0.0	0.06155136973360998	0.05934089284319033	0.06170488182522161	0.08133595572443617	0.1104241987739295
535.4	0.057724211418402616	0.06680470313073683	0.06805907495262764	0.07005684773100648	0.12709329428694308	0.12289080124175238
535.3	0.06877623882830675	0.07282611013787449	0.07342638827205816	0.08065827901743351	0.14473603984606084	0.1373963111022059
535.2	0.08579202275110365	0.07974897299000204	0.09720537698906168	0.09401843251255411	0.1858223775907006	0.154204118097368
535.1	0.09908903572132569	0.08772312489354728	0.11205163506782934	0.11063444323250585	0.1974860554516172	0.17356372932111788
535.0	0.08507459700221837	0.09691369833879623	0.1382182093200371	0.13092683291634444	0.2028601912776075	0.19569304679875849
534.9	0.12157479464264398	0.10749882725637529	0.1549983126225818	0.1551614307176895	0.18349211829700937	0.22075682174888983
534.8	0.11243723589188379	0.11966604298481633	0.18790369164399442	0.1833672402218306	0.2398717300848802	0.24883998615892977
534.7	0.10955645821338342	0.13360724650640685	0.21998755696747127	0.21526422455936794	0.28740907770943336	0.2799132526066713
534.6	0.12400239327533694	0.14951217756324756	0.25606662095373156	0.2502175232887898	0.3125493632511239	0.31378702096327665
534.5	0.12917309540514033	0.16756031210018435	0.2912539237637646	0.2872339050652292	0.36887274857050767	0.35004959565604865
534.4	0.17113812491748379	0.18791107094618273	0.32589588007179104	0.32501147841434663	0.4081800849560565	0.3879898696811684
534.3	0.17061785982301503	0.21069207649409893	0.36759938345543663	0.36204496918786466	0.42556938330006144	0.42651724314233824
534.2	0.20684921085710492	0.23598491487602274	0.39390936134546106	0.3967775359123697	0.4694501733201776	0.4641154453337176
534.1	0.2495781670592241	0.26380743643411453	0.42668373624709754	0.42777846924683105	0.5083107773144917	0.49889540020287837
534.0	0.3213803149662142	0.2940911084123135	0.4487820865874308	0.45391706388889497	0.5318983260515927	0.528818542061035
533.9	0.31687759106932134	0.32665150615769073	0.4643150354227874	0.4744990868250708	0.5325016199893349	0.5521049114371032
533.8	0.37747388493106726	0.36115011632398747	0.4667654311781789	0.4893352608336912	0.5220377136498311	0.5677114636007623
533.7	0.4103348958664059	0.39704699750725647	0.49535434911808607	0.49872130992762154	0.5450791882625585	0.5756495424172239
533.6	0.44440105128475105	0.43354761256636465	0.5044113964908292	0.5033252883001448	0.569055887696563	0.5769428280391036
533.5	0.48932786341180806	0.4695543792663742	0.5152983617218527	0.5039980803637079	0.6081669914781422	0.5732277929599391
533.4	0.5520021311563953	0.5036440295534732	0.5269229080833968	0.5015443533631978	0.5985388525688669	0.566200444517974
533.3	0.5447984554387311	0.5341022620297473	0.5132281583266494	0.49650985435387707	0.5974327660918684	0.5571499489054279
533.2	0.5681355571583976	0.5590488421404354	0.4897148981528172	0.48905005119749134	0.5658181360714641	0.5467120114135033
533.1	0.5963287756768263	0.5766675856734063	0.4749466867781295	0.47893474782118434	0.5206487100017814	0.534854279990419
533.0	0.5376947823495334	0.5855115550571379	0.46956725589105924	0.4657047814962093	0.5209823862238603	0.5210462854034921
532.9	0.5622099812447323	0.5847999443202303	0.4496473806138427	0.44893480016275494	0.4853968870682582	0.5045489451030426
532.8	0.5578061104159846	0.5745969675301732	0.4143082282258294	0.42849880688004954	0.5226151191760073	0.4847438418156854
532.7	0.5545229518432782	0.5557966667411864	0.38864858408792585	0.40472432988536	0.4256845680030393	0.461405971603914
532.6	0.5458078898309033	0.529920355466883	0.3668583532723239	0.378375234712004	0.38092441331542226	0.43483310482506055
532.5	0.4814415553914555	0.4988116785602942	0.33039704251866064	0.3504904062065668	0.35105355033328656	0.4057983876350313
532.4	0.4625628108272791	0.4643384356553425	0.30568807465053327	0.3221662652590206	0.36369681967995826	0.37536730548740893
532.3	0.42642617165849667	0.4281774718734066	0.3011087826678214	0.2943722249609284	0.37435193853645876	0.34466813482468034
532.2	0.3979804612743948	0.391704534227896	0.258355926746504	0.26784599993442487	0.30782873935935884	0.3147005734666434
532.1	0.32085885332234687	0.3559702621999412	0.22946592637674362	0.2430688735967782	0.240072901236432	0.2862259546331029
532.0	0.3058624287258984	0.3217283963079358	0.22733326415634633	0.220294798508558	0.25709997716745064	0.25973847537896316
531.9	0.3058066856668724	0.28948596677535615	0.19946816320808808	0.19960338504931618	0.21647384136258585	0.23549215179691443
531.8	0.28636580317219795	0.2595560492706891	0.19538359617391413	0.18095515392639783	0.26228123122451674	0.21355416913505756
531.7	0.22494539178865014	0.23210384197035272	0.1930075947702238	0.16423795827707138	0.21945360347832893	0.19386270021736346
531.6	0.21881801266532033	0.20718350169398347	0.1498527818718874	0.14930128930559694	0.17116709663508542	0.17627712707869522
531.5	0.20287472451715788	0.1847665165897277	0.15454929805545467	0.13597939707925563	0.18515919261167402	0.16061628730191288
531.4	0.17454873056743955	0.164763512526435	0.14723910749200192	0.12410571685075271	0.1796173924199517	0.14668486589454874
531.3	0.15851695189910692	0.14704136271175827	0.14219238674987905	0.11352119178533764	0.16258803842434408	0.13429003331768197
531.2	0.1561176135235463	0.13143700944750608	0.0976394451632677	0.10407859731641711	0.1371308864178798	0.1232508956160957
531.1	0.12844186624295428	0.11776889451326547	0.1279877629486941	0.09564437784435614	0.13860939632425728	0.1134030624740467
531.0	0.12624495370426908	0.10584649030112651	0.11272861213069402	0.08809900200594399	0.13984409382126953	0.10460013149526297
530.9	0.10371121184433467	0.09547816580837121	0.10402572954831471	0.08133647625843925	0.14047094090908205	0.09671337158063963
530.8	0.09980075879313388	0.08647749225853546	0.0915304170827616	0.07526341223081948	0.12419627706517922	0.08963046030713036
530.7	0.08577947520602246	0.07866805563408398	0.0836167442865609	0.06979788820907042	0.09702620058636216	0.08325381095903554
530.6	0.05656406272161403	0.07188686006540124	0.09785938516304159	0.06486824888517825	0.11509919938107399	0.07749880343652263
530.5	0.06841136072442498	0.0659864460307615	0.07084668993291439	0.060411927987728764	0.11640202629668644	0.0722920884920974
530.4	0.06223042976277851	0.06083588906503242	0.062439431770779014	0.05637434131575894	0.05816750508375673	0.06757004521053375
530.3	0.055421023046737766	0.056320875315045565	0.06612207318107002	0.05270787435585945	0.10897857433720881	0.0632774195168451
530.2	0.05341981738152041	0.0523430641599112	0.09050581742933742	0.04937097396738197	0.08984226364874379	0.05936614335451869
530.1	0.047942565703094034	0.048818944777789836	0.0389921081809879	0.046327344526673954	0.055391045954629	0.055794320613926224
530.0	0.052409847098826665	0.045678375791428034	0.015748889065100705	0.043545243535125656	0.05168030522071734	0.05252536067598447
529.9	0.0511966391936195	0.04286296937754238	0.03417128083061895	0.04099686877631737	0.01686872532125233	0.049527239655400054
529.8	0.0329560833306935	0.04032444824238941	0.055766903633406445	0.038657827806946085	0.022298840818930882	0.046771870757781414
529.7	0.01892359714361172	0.03802306990729518	0.041465224503099224	0.03650668029323016	0.0	0.04423456730966515
529.6	0.0	0.035926181102306394	0.0	0.03452454404967664	0.013136933371892562	0.04189358431444648
529.5	0.009463367319627061	0.03400693788744802	0.022946982477726446	0.03269475632215946	0.03760128803827256	0.03972972652652065
