# Supplementary material for: Ba+2 ion trapping using organic submonolayer for ultra-low background neutrinoless double beta detector
Source: Nat Commun. 2022 Dec 14;13:7741. doi: 10.1038/s41467-022-35153-0 (PMC9750972; doi:10.1038/s41467-022-35153-0)
Supplement: Supplementary file 3 — Source Data [file 41467_2022_35153_MOESM3_ESM.zip › raw_data/fig2/fig2c.csv]

C1s_Energy	C1s_Na_Intensity	C1s_Intensity	C1s_Na_Fit	C1s_Fit	N1s_Energy	N1s_Intensity	N1s_Na_Intensity	N1s_Na_Fit	N1s_Fit	O1s_Energy	O1s_Intensity	O1s_Na_Intensity	O1s_Na_Fit	O1s_Fit
295.0	0.0	0.1887514060742407	0.02850352159349634	0.02670004367081478	405.0	0.19474073564798705	0.2281501066467135	0.11148745024009796	0.11162489487431013	542.0	0.19999172079557648	0.20507531381617294	0.00889365649616306	0.007850579437183196
294.9	0.024803545721002473	0.08346456692913386	0.02916499001023271	0.027310238492907417	404.9	0.19009969061533172	0.027109676389332656	0.11700091805090876	0.11710841022652785	541.9	0.1972111895583356	0.17691102928965208	0.00910080264422738	0.008027140346627127
294.8	0.03334842367989146	0.051293588301462315	0.02984948722873135	0.0279413695948308	404.8	0.0	0.11494270023955562	0.12286697522620606	0.1229325120369265	541.8	0.1622155498169866	0.16001397575470488	0.009315230389541265	0.008209696101821979
294.7	0.05060188491680612	0.04274465691788526	0.03055808166006278	0.028594395053362556	404.7	0.29191663559454856	0.0	0.12910584577394005	0.12911527857589516	541.7	0.16268540773238505	0.12598877013526244	0.009537283060694736	0.008398519821793092
294.6	0.07474192056359953	0.09561304836895389	0.03129190358492704	0.029270327722325996	404.6	0.2171886328809096	0.11434626414398784	0.13573787014630856	0.13567468294607068	541.6	0.10660650302547281	0.1169680683385339	0.009767324338258577	0.008593900275843494
294.5	0.046853536366625495	0.0296962879640045	0.03205214944123399	0.029970238984945878	404.5	0.18798302011430354	0.2798347161101124	0.14278328892622405	0.14262837713748866	541.5	0.11230153855429625	0.12401071486607873	0.010005739710468137	0.008796142966163703
294.4	0.054542276666160454	0.112710911136108	0.03284008645679083	0.030695262805191022	404.4	0.2008478995125905	0.09068805905120873	0.15026199197595957	0.14999344648375196	541.4	0.13080569065856595	0.09869046154168837	0.010252938051005753	0.00900557129831679
294.3	0.046744781461001216	0.021147356580427445	0.03365705765863855	0.031446600105206175	404.3	0.1621835477226525	0.11374035702806153	0.1581932321112289	0.15778613435801675	541.3	0.1083385751082675	0.12384703596432312	0.010509353330636628	0.009222527847790913
294.2	0.05112659063213834	0.051293588301462315	0.03450448729377301	0.032225523498665	404.2	0.1851781160131582	0.07401841603205668	0.16659530305961268	0.16602153761120558	541.2	0.12355562076558835	0.11154762817474329	0.010775446475737067	0.00944737573168005
294.1	0.06734716668212898	0.028346456692913382	0.035383886699551025	0.03303338241291935	404.1	0.37371452674131667	0.32578245888128116	0.17548518228754142	0.1747132740162367	541.1	0.10895359553779904	0.10092516932552476	0.011051707388188767	0.009680500095519708
294.0	0.07330860419237528	0.0890888638920135	0.036296860666064065	0.03387160863622367	404.0	0.13382180945573013	0.2511936568359147	0.18487814023073826	0.18387312383371984	541.0	0.09971027134122368	0.07194225154233413	0.011338657142716714	0.009922309726380111
293.9	0.03662933602208907	0.08256467941507312	0.03724511433714981	0.034741722330057255	403.9	0.12316553885466372	0.07235726303755063	0.1947873185287188	0.193510648543809	540.9	0.08833639690394834	0.0849406747717294	0.011636850379568853	0.010173238804538987
293.8	0.05806235414747397	0.09763779527559055	0.03823046070165467	0.03564533855079127	403.8	0.3043344831906492	0.1714680198410608	0.20522328102981263	0.2036327907797762	540.8	0.06288177833636444	0.05313843542175145	0.011946877912461773	0.01043374880740533
293.7	0.07576684689511867	0.06456692913385827	0.03925482873202387	0.03658417432961082	403.7	0.16529624370370868	0.20479206474125786	0.2161935425760765	0.2142434605286887	540.7	0.03813171969420159	0.02838917146721598	0.012269369574017605	0.010704330580895514
293.6	0.09261260612396807	0.12440944881889764	0.04032027223340683	0.03756005636482316	403.6	0.12037746043257708	0.2428136454837051	0.22770208186928445	0.2253431137073152	540.6	0.059090570774703144	0.04117835129516789	0.012604997323507273	0.010985506595178418
293.5	0.06464865666415229	0.12913385826771653	0.04142897947330847	0.03857492938652988	403.5	0.3595648956052048	0.2174183601936368	0.23974884602489643	0.2369283302461213	540.5	0.04935363759248779	0.04891841573224398	0.012954478644632957	0.011277833403630368
293.4	0.09001610873764505	0.06951631046119236	0.04258328366940641	0.039630865260125284	403.4	0.36151277574962287	0.25073913519170016	0.25232925569871434	0.24899139978519494	540.4	0.08472034423934305	0.030239182321446845	0.013318580264404682	0.011581904326027804
293.3	0.041685466922444	0.06389201349831271	0.04378567442170237	0.040730072902393985	403.3	0.13153379614502161	0.16816652240682534	0.2654337208758656	0.2615199239663263	540.3	0.040797897006245476	0.03193536627890714	0.01369812222790164	0.011898352379451036
293.2	0.0788742453516712	0.09336332958380203	0.04503881018468032	0.04187490909211122	403.2	0.2885270341762165	0.3005932081600028	0.27904717849245925	0.274496445053993	540.2	0.039705961088440156	0.03266606006804729	0.01409398236796789	0.012227853483154706
293.1	0.07309407485569613	0.11023622047244096	0.04634553188579717	0.04306789026617039	403.1	0.29399367656274383	0.3773147613654716	0.2931486639648447	0.2878981111946408	540.1	0.03805407602658839	0.03657243205195637	0.01450710121372251	0.01257112996680306
293.0	0.02971342899841276	0.05534308211473567	0.04770887780858493	0.04431170540250731	403.0	0.35734683314221105	0.2488089783809843	0.3077109293767907	0.30169638898860296	540.0	0.044680164271182266	0.023831665598513907	0.014938487387249035	0.01292895441502146
292.9	0.10248960487717086	0.13048368953880765	0.049132099871961356	0.04560923010251604	402.9	0.4459506989095758	0.2399096792159756	0.3227001214683685	0.31585683416394167	539.9	0.028534734514055415	0.03850152223540104	0.015389223544103341	0.013302153885269717
292.8	0.08419235870163931	0.04341957255343082	0.05061868145234873	0.04696354199854155	402.8	0.21428575117915616	0.31318102929687774	0.33807553263562273	0.3303389309748928	539.8	0.008640285246391377	0.03520741468472022	0.01586047292040347	0.013691614540622978
292.7	0.09982520587578145	0.16062992125984252	0.052172356911942344	0.048377937626440964	402.7	0.25640095195527496	0.2448001510467051	0.35378943784420397	0.3450960104711045	539.7	0.032462686073626124	0.0034048388643280747	0.01635348655743225	0.014098286744280599
292.6	0.06716629248344706	0.06546681664791901	0.053797133015256474	0.049855950919401544	402.6	0.3672437372387487	0.26309121864985985	0.36978702965134486	0.3600752569795345	539.6	0.023629795811109466	0.009395191726644825	0.016869611284020838	0.014523190668582814
292.5	0.09044664988463397	0.08053993250843645	0.0554973124371645	0.05140137349742933	402.5	0.41255020318472124	0.26454168029311376	0.38600646239758807	0.37521781099947316	539.5	0.044323802553766556	0.02505122001565485	0.01741029854767287	0.014967422478107615
292.4	0.13863267855266734	0.10776152980877392	0.05727751958919824	0.053018276947320274	402.4	0.346302475865377	0.4459969559513518	0.40237901506337637	0.39045897523333806	539.4	0.04618549799897287	0.0042756763947452425	0.017977114197698103	0.01543216115421315
292.3	0.0926832251242272	0.09381327334083239	0.059142729017353235	0.054711037310944774	402.3	0.4002971798551516	0.3783241008939808	0.4188293802949723	0.4057285286771094	539.3	0.003655315493915845	0.010381611722341422	0.018571749337744123	0.015918676037279294
292.2	0.1287734598172514	0.07266591676040496	0.06109829665421484	0.05648436202546198	402.2	0.2551269475644432	0.3940819419231716	0.4352760847110353	0.42095115159932006	539.2	1.3877787807814457e-17	0.00597556524379772	0.0191960323814239	0.016428335173123275
292.1	0.08273075217604148	0.08931383577052869	0.063149994241332	0.05834331958808404	402.1	0.40128628087762414	0.3814078154469559	0.4516320428474508	0.4360469618868169	539.1	0.0029918241621609554	0.02238315135473634	0.019851942463569052	0.016962614561794993
292.0	0.10610804614815743	0.11496062992125984	0.06530404727481946	0.060293372250624956	402.0	0.3405034910861789	0.45418743662835037	0.4678052440414998	0.45093216068087916	539.0	0.034346643137030855	0.018518881458950087	0.020541624381433535	0.01752310842044094
291.9	0.09077222455279663	0.10843644544431945	0.06756717686842395	0.062340412085590116	401.9	0.45461130812291684	0.6482527743663727	0.48369956827014926	0.46551978253100224	538.9	0.014130864132743962	0.013795049594857445	0.021267405265529095	0.01811154058749718
291.8	0.09822843038599582	0.12080989876265467	0.0699466459743823	0.06449080080664665	401.8	0.49477545660208305	0.4588536126059075	0.49921572353160637	0.4797205425307352	538.8	0.044940542605729744	0.050524522116046744	0.02203181320926578	0.01872977721340063
291.7	0.12544518567722998	0.14060742407199098	0.07245031045352987	0.06675141377225344	401.7	0.455693791058356	0.6504840346017824	0.5142522938933151	0.4934437701498524	538.7	0.007565918477423203	0.01903881740840463	0.022837598121103454	0.019379840903771157
291.6	0.11612691389709041	0.11091113610798652	0.07508667554281602	0.06912968865265882	401.6	0.4702638939961809	0.4724664174395986	0.5287068839342339	0.5065984168273424	538.6	0.013299493986585378	0.014253964631638305	0.02368775510345729	0.02006392650504945
291.5	0.10688972739616931	0.1700787401574803	0.07786495833103581	0.07163367929795278	401.5	0.48511382295881983	0.5893962050387758	0.5424773420993769	0.5190941219288178	538.5	0.052176586909172665	0.0	0.02458555071039835	0.02078441875043587
291.4	0.12801990441299396	0.10371203599550056	0.08079515692228297	0.07427211540875128	401.4	0.42572453677730215	0.6932615867919092	0.5554630425748531	0.5308423194865866	538.4	0.02206768686780472	0.01581812021186342	0.025534552492907772	0.02154391201639012
291.3	0.1480324690107617	0.03509561304836896	0.08388812704178872	0.07705446868216627	401.3	0.5331893308677244	0.7047853049118072	0.5675662027955406	0.5417573663153479	538.3	0.05904157654764626	0.029799392966052815	0.02653866230795	0.022345232477619964
291.2	0.12715371820970145	0.14150731158605173	0.08715566692006542	0.07999102618414927	401.2	0.6225739390951319	0.4689351261141196	0.5786932117164933	0.5517576707046884	538.2	0.0479525480623612	0.04580586234318941	0.027602153948526068	0.02319146299244403
291.1	0.12888942689605404	0.0890888638920135	0.09061061137837055	0.08309297178556443	401.1	0.5178567667666971	0.548445831453819	0.5887559426041341	0.5607667999958112	538.1	0.030293263706378026	0.019935623305205638	0.028729715749163835	0.024085971101724696
291.0	0.111740679503156	0.0	0.09426693613056994	0.08637247659357657	401.0	0.5941855536983089	0.700264366016902	0.5976730234062291	0.5687145450032626	538.0	0.06713795656302189	0.04343496821680291	0.02992649893875957	0.025032440584554852
290.9	0.07560818775018735	0.09811461994449197	0.09813987341164868	0.08984279941169136	400.9	0.6454273643457568	0.5071154011226532	0.6053710377905286	0.5755379194743314	537.9	0.05158538344275333	0.08724886388465357	0.031198172654935644	0.02603490708420575
290.8	0.11447250041019442	0.1429500693661873	0.10224604013915053	0.09351839837067255	400.8	0.5897948177340061	0.594269970240003	0.6117856307284659	0.5811820736037596	537.8	0.04112818011930121	0.051513594752711334	0.03255098670629682	0.027097798400269418
290.7	0.14500680999418736	0.09689654614641566	0.10660357990631786	0.09741505498679909	400.7	0.7118693097599631	0.6948359852857887	0.6168624940411044	0.5856011020315463	537.7	0.0728987354471764	0.03372113964181253	0.0339918433773523	0.028225980139821367
290.6	0.11063652828901474	0.19866481153417637	0.11123232018888798	0.10155001202120381	400.6	0.7441861817330614	0.7842903484446317	0.6205582095932852	0.5887587287205142	537.6	0.03686708408579491	0.04929647335262728	0.03552837982190596	0.02942480753439533
290.5	0.145520000506363	0.07500525699285926	0.11615394621271495	0.10594212663037847	400.5	0.47929753938969694	0.7355247309685061	0.6228409307640929	0.5906288535905598	537.5	0.0564627587425431	0.05687673974518413	0.03716906289107932	0.030700184363765835
290.4	0.12350816865546035	0.1360304544907086	0.12139219296387826	0.11061204040691812	400.4	0.5775539855680787	0.5472615085489405	0.62369088635737	0.5911959487121039	537.4	0.06471704090115665	0.04852808888181313	0.03892329859812456	0.032058630085852684
290.3	0.12941896367195238	0.11337662596057342	0.12697305680968246	0.11558236800254412	400.3	0.614567343300642	0.6517222018991679	0.6231006951430442	0.5904552951503564	537.3	0.055722999916102744	0.03446219031297716	0.04080155883832382	0.03350735645880338
290.2	0.13942391338961946	0.20727775044927887	0.13292502811297774	0.12087790608871662	400.2	0.6293360793693906	0.697210513095345	0.6210754836162675	0.5884130551083561	537.2	0.04687318831372286	0.0452119638278972	0.042815528460788795	0.035054355161912326
290.1	0.1664061677175264	0.13560566254170112	0.13927934602998437	0.12652586442505628	400.1	0.60243496899756	0.6068223251070816	0.6176328041910146	0.5850861777346795	537.1	0.03308340222497526	0.04679605066085707	0.044978276327571155	0.036708498182606915
290.0	0.1280462489663636	0.12240300952641928	0.14607027633682002	0.13255612074563128	400.0	0.4968451235640198	0.5006993903469119	0.6128023557621697	0.5805021407289995	537.0	0.05367580394220575	0.04654201406016806	0.047304454586041544	0.038479653044480755
289.9	0.1357876027082732	0.1472237870509432	0.15333541256826594	0.13900150100008216	399.9	0.5677110340102116	0.5952656572040432	0.6066255132265721	0.5746985335815376	536.9	0.06635519721215863	0.03967030955309664	0.04981053100742357	0.04037881531477009
289.8	0.1326550656153235	0.11985038940687123	0.1611159998884894	0.14589808614911004	399.8	0.6410291149988671	0.6876350404460312	0.5991546770022629	0.5677224918092044	536.8	0.06834047893474769	0.07767152884230492	0.052515059882478086	0.04241826125803556
289.7	0.14092157396000268	0.087286217186339	0.16945727983065118	0.1532855461396879	399.7	0.60933827615024	0.5362247699774711	0.5904524576882826	0.5596299947972632	536.7	0.057697260235682446	0.07261523844897483	0.0554389975797474	0.04461172400695469
289.6	0.18017602282501444	0.16834613021623507	0.17840885218547634	0.16120750077649948	399.6	0.5525752027411598	0.625551871475702	0.5805907146400335	0.5504850427263621	536.6	0.07245469854985145	0.06982285866374294	0.05860606941649216	0.046974597212403234
289.5	0.12859650352762364	0.16101229406067197	0.1880250476815136	0.1697119058288065	399.5	0.5742991535818909	0.5865663900440166	0.5696494702908881	0.5403587304802798	536.5	0.08361959028618075	0.06565825255442116	0.06204319491106218	0.049524170825193274
289.4	0.17141115713818128	0.10709249711400967	0.19836530140954778	0.17885146068467417	399.4	0.4434096845304083	0.4945109652720869	0.5577157244460116	0.5293282383269347	536.4	0.027326010027079198	0.06969369728773438	0.06578097871149939	0.05227990446227116
289.3	0.1936275472199273	0.17241091871383982	0.2094945118479946	0.1886840309452065	399.3	0.5197299315838323	0.6096225609018185	0.5448821944492798	0.5174757604986392	536.3	0.056822493390247836	0.05207966479809688	0.06985427445028562	0.05526374472916431
289.2	0.19244707131147384	0.19590890434783617	0.22148336339150282	0.19927307521622742	399.2	0.6074534644306936	0.48451038213402503	0.5312460080475434	0.5048873935436556	536.2	0.04530183574233103	0.09183086694787897	0.07430282836588015	0.05850049391128853
289.1	0.19579125345811077	0.19691641601370752	0.23440858090400252	0.21068805957898676	399.1	0.44142190105013845	0.6572582717866609	0.5169073759428445	0.4916520064752836	536.1	0.04349223906930011	0.09653790650957106	0.07917200863569673	0.062018238601375134
289.0	0.18277623537589785	0.21255165947498178	0.2483530723173215	0.22300483525319867	399.0	0.46798482348876347	0.40463738315255	0.5019682704540501	0.4778601143227044	536.0	0.05629657454171828	0.054399201072303505	0.08451362480542388	0.06584884807160316
288.9	0.23093475715782477	0.22301970136714172	0.2634058988648926	0.2363059441007706	398.9	0.414324631212749	0.5167119380313773	0.48653113545229343	0.4636027757251518	535.9	0.07038434771644081	0.06980744360078006	0.09038683919458526	0.07002855346745286
288.8	0.2609349559856815	0.21999146886713658	0.2796619912864477	0.2506808019834539	398.8	0.3963038075420653	0.37051672349054066	0.47069765085659887	0.44897053375746293	535.8	0.044870375665901394	0.037228950001545316	0.09685916823384717	0.0745986200812821
288.7	0.28381819844754885	0.16722916602684962	0.29722150338550557	0.26622569053145556	398.7	0.592732500482545	0.34568539387381986	0.45456757256556385	0.43405241729738325	535.7	0.06691573138786026	0.05804797025909987	0.10400756554086785	0.07960612585556838
288.6	0.226039414455867	0.2492330298617233	0.31618866099661763	0.2830434624100657	398.6	0.45200086652880217	0.43361330642790674	0.43823766585814516	0.4189350180184825	535.6	0.051622791000962134	0.08120989850169945	0.11191956881381099	0.0851048595257314
288.5	0.2948519662245955	0.21336426920035903	0.3366699246015386	0.3012428324489679	398.5	0.24615793857952212	0.3990619814221027	0.42180074713190985	0.4037016556009346	535.5	0.048021251111674323	0.07827986847609149	0.12069447709197265	0.09115635087546356
288.4	0.34273484483115624	0.28436677658741905	0.35877123851703674	0.3209370859559252	398.4	0.5191502339755958	0.3038421930649214	0.405344845477111	0.3884316410846978	535.4	0.0727920517136418	0.09865648262110488	0.1304445000576673	0.09783104253151308
288.3	0.37933445213986416	0.31130162813255785	0.3825940917662485	0.3422419856934078	398.3	0.3390082912982252	0.4601930261221147	0.38895249212316907	0.37319964553266266	535.3	0.06880548179087281	0.14385737085525613	0.141295781355703	0.10520960611840469
288.2	0.3643491794857912	0.3344256726081849	0.4082300717531081	0.3652726011779212	398.2	0.35697055220865753	0.23942727843110306	0.37270014235343035	0.35807517841269576	535.2	0.05822346623350677	0.09988761054767709	0.15338913521275171	0.11338439315215028
288.1	0.46875923498160377	0.4018939971578356	0.43575356310433666	0.3901387214773391	398.1	0.27523856887958187	0.28974184706585443	0.35665773116597943	0.34312217742638385	535.1	0.09596415367401394	0.1471378404504748	0.16688023822254813	0.1224609892539994
288.0	0.4741093881441014	0.4347441371256129	0.46521224928225013	0.4169384531166836	398.0	0.42653405554707297	0.0	0.3408883608538853	0.3283987089807657	535.0	0.06150476722557198	0.1573380653865729	0.1819388700557217	0.13255980373913423
287.9	0.4912993509345303	0.42935658179611713	0.49661514227838865	0.4457495624627372	397.9	0.21069509968926742	0.17675079285620404	0.3254481158655514	0.31395677618039486	534.9	0.11034669204469268	0.17277484256622638	0.19874657793495787	0.1438175673302135
287.8	0.5334777359107785	0.4655972769681937	0.5299180357788867	0.4766181215581043	397.8	0.4216738336776169	0.283886162934097	0.31038599784385246	0.29984222915919656	534.8	0.12816507616890827	0.19481245817818457	0.21749182795303174	0.15638851686950553
287.7	0.5841255312971693	0.4831800524865511	0.5650066002776323	0.5095440960488921	397.7	0.2451300352584287	0.23335449605978303	0.29574397167718214	0.28609477081414336	534.7	0.157243359281834	0.21370109933874215	0.23836128490341002	0.1704449007539245
287.6	0.6419423360209998	0.5253011200986843	0.6016778698830366	0.5444637282903881	397.6	0.20985291092233943	0.11472560199999299	0.28155711175194825	0.2727480495694594	534.6	0.1820194483074823	0.2450125088907092	0.26152533669560435	0.18617621991510935
287.5	0.6135496729390484	0.5375158144861438	0.6396216534626903	0.5812289882719913	397.5	0.3371239115318022	0.19431784525148305	0.26785383638456645	0.25982982970305585	534.5	0.18250342372829093	0.3292897624427399	0.28711541219035625	0.20378629879808563
287.4	0.7115933220741653	0.6822819540774646	0.6784044373190616	0.6195850665957892	397.4	0.16056220204103727	0.1893298080359211	0.2546562176272889	0.24736222900734753	534.4	0.194523901086546	0.3108016629267396	0.31519021462963465	0.2234868304118713
287.3	0.7385966845680274	0.6752298058042799	0.7174595394378991	0.6591479264546117	397.3	0.10258962131083449	0.3064405065028761	0.24198035326546036	0.23536201312229235	534.3	0.20380793775035422	0.35053874715832545	0.34568810428645125	0.24548544295228183
287.2	0.7769314436259656	0.7107051297982927	0.7560883778680861	0.6993853091230823	397.2	0.12414584952907953	0.25916232905378817	0.2298367878249189	0.22384093575094557	534.2	0.2546730826264163	0.3970311178151349	0.37836423582087314	0.2699656197873923
287.1	0.8239940133679157	0.7896313694663609	0.793478275859222	0.7396061547074027	397.1	0.20554934742304126	0.18022063447893083	0.21823096974613213	0.21280611411829048	534.1	0.3244122609257734	0.476471669061968	0.4127147708306871	0.2970551021157728
287.0	0.8557695422920832	0.7916394006153074	0.8287416063914486	0.7789647857779654	397.0	0.13475386574953935	0.4103231331976048	0.2071637325095085	0.20226042942893047	534.0	0.3142208531243394	0.44635452903241923	0.44789773064619	0.3267790600581937
286.9	0.866330403137484	0.867459530855259	0.8609786105329785	0.8164867528309885	396.9	0.17881738503930605	0.23487269165261132	0.1966317883638149	0.19220294268145058	533.9	0.37171571334139114	0.49669492677236204	0.4826712050094279	0.35899504567433976
286.8	0.8666284724698196	0.86365934773577	0.8893615460453544	0.8511220790324792	396.8	0.2653186137001683	0.28822365147302603	0.18662822436228613	0.18262931696540935	533.8	0.4062657108644378	0.5160068257033137	0.5153824120871346	0.39330975646799415
286.7	0.8740632625784627	0.9172406323941724	0.9132313378278327	0.8818279335780532	396.7	0.1978340323135117	0.3227064615448894	0.17714299159732516	0.17353223826160583	533.7	0.44905969884235664	0.560098739840608	0.544048409673432	0.4289845712974724
286.6	0.9281508536819244	0.8666607596106797	0.9321911205908457	0.9076762358086641	396.6	0.1682706084565162	0.10583352668257212	0.16816337979307738	0.16490182774675008	533.6	0.5153007671892624	0.5617788355301334	0.5665592418383615	0.46484895570112855
286.5	0.9404118623580003	0.8826630894999343	0.9461764697930913	0.9279732468255368	396.5	0.0	0.14747311823945858	0.1596744707187474	0.15672603963236886	533.5	0.4969365899646092	0.565993012840317	0.5809969187674762	0.4992571001784704
286.4	0.951462434539916	0.9823866641531035	0.9554823130383006	0.9423702191878577	396.4	0.09178411825369537	0.18802796464059363	0.1516595651828914	0.14899103961082552	533.4	0.5290854171897634	0.5592528634601278	0.5860042372131803	0.5301369632829191
286.3	0.9718322779057673	0.911589479987509	0.9607328737568607	0.9509400047067644	396.3	0.22636617394293768	0.21405289587416815	0.14410057962282025	0.14168156000723106	533.3	0.5590375526371871	0.5982535610664796	0.5810865838384891	0.55517824281709
286.2	0.945567266332738	0.9649720015874437	0.9627925748393737	0.954197060045606	396.2	0.05586084565142857	0.24398111916753967	0.13697840948484538	0.1347812287198497	533.2	0.5745161662454571	0.532974421422792	0.5667298243950072	0.5721704250450196
286.1	0.9373005093153937	0.9256699669346486	0.962629378034078	0.9530482064533604	396.1	0.11223760742523392	0.23378869253890827	0.13027325767637737	0.12827286995158377	533.1	0.596948413476452	0.5561957174971438	0.5442844635909719	0.5794319920072255
286.0	0.9869034959125841	0.9763598036562299	0.9611533503877029	0.9486763430849764	396.0	0.04915778618081812	0.2936451391256582	0.12396492734299343	0.12213877557511618	533.0	0.5689101939840473	0.4944800744466183	0.5156650434928121	0.5761980108023129
285.9	0.9599518326829264	0.9584421961884396	0.9590590483515472	0.9423743781006114	395.9	0.15125472671020967	0.17848608668859506	0.11803307907219901	0.11636094672327275	532.9	0.5482342997301187	0.4834491669161146	0.4829813559813024	0.562812625059136
285.8	0.9611806979352465	0.8741298761571008	0.9566994866066418	0.9353572147198179	395.8	0.0909244413887953	0.286705455880191	0.11245745334465429	0.11092130584636678	532.8	0.5391216640351024	0.4639878142222895	0.4482186142437444	0.5406412398348209
285.7	0.9485725887234574	0.9054385800390321	0.9540130693912245	0.9285831425479799	395.7	0.19353729804056374	0.18260647698796145	0.10721805964355854	0.10580188002748774	532.7	0.5073190264827565	0.4217602069141817	0.4130331420794971	0.5117419374553649
285.6	0.961020768608937	0.895358274315639	0.950515154753292	0.9226127143956653	395.6	0.19594362323822623	0.29169349309575293	0.10229533409696906	0.1009849567949642	532.6	0.4522996768784962	0.399580293325701	0.37867065177531356	0.47843369339167163
285.5	0.9441480172787382	0.9590834420737779	0.9453552238116427	0.9175253501226003	395.5	0.001546648332762357	0.30578995782624324	0.09767026787330345	0.09645321402216507	532.5	0.4501486169778182	0.3674430215883004	0.3459765351273858	0.4429115716370642
285.4	0.9257849355751839	0.9170777775214953	0.9374307157834312	0.9129041103199628	395.4	0.23478858714334827	0.1444367270538019	0.09332450878716664	0.09218982576465826	532.4	0.39981190769566455	0.33287004215526533	0.31545736090935694	0.4069988136987522
285.3	0.9430051263202079	0.9018280799985997	0.9255406271067097	0.9078892408254136	395.3	0.17772430388449634	0.4367815148682495	0.08924043871188739	0.08817854606064704	532.3	0.35433747942090527	0.29572987476305634	0.28735997693361526	0.3720485056788055
285.2	0.9125440694116173	0.9923357841585636	0.9085567098571099	0.9012922208477138	395.2	0.18580240632519962	0.32183881462869385	0.08540122944989142	0.08440377282211442	532.2	0.37429415524560206	0.2412777454023087	0.26174738540833015	0.3389574404892651
285.1	0.9038209177646218	0.9312204949737205	0.8855880428060439	0.8917546531525411	395.1	0.20797524922653832	0.2637169158322798	0.08179087969495198	0.0808505939805261	532.1	0.3121463560810851	0.20566928061651063	0.23856174182403914	0.30824111243844216
285.0	0.860715152576674	0.895050430589923	0.8561161320871754	0.8779308555547278	395.0	0.10759711240976277	0.21036595601187186	0.07839423564447158	0.07750481803233597	532.0	0.24623735926489798	0.201361281280649	0.2176721084053713	0.28012823947856846
284.9	0.7766775421343558	0.796751286590762	0.8200823844498479	0.858670021577089						531.9	0.2542371807411807	0.176234405537315	0.198908335243992	0.25464971167174927
284.8	0.782226645107975	0.7758097998988579	0.7779171364367395	0.8331738948623735						531.8	0.26224846244734906	0.15717223411180867	0.18208383006385873	0.23171095129698877
284.7	0.7366925892235915	0.8158409223593833	0.7305082699002501	0.8011093420873513						531.7	0.2122505953713284	0.1637260193440207	0.1670100966780378	0.21114553173043824
284.6	0.6718955870450516	0.7269497720248799	0.6791163187602145	0.7626617554155672						531.6	0.1764279275563801	0.1390799012057038	0.15350549823063483	0.1927522307006648
284.5	0.6127138509400588	0.6661390920083772	0.6252503566569586	0.7185239576364513						531.5	0.1580642838059026	0.11066456473606226	0.14140013429446127	0.17631913245452074
284.4	0.5648945664582953	0.6512019222234177	0.570523627103213	0.6698247768890884						531.4	0.15172291770151247	0.14877786375317834	0.13053819451063844	0.16163835410400199
284.3	0.549593771409336	0.6493085102405983	0.5165091767274546	0.6180100281821718						531.3	0.16587107421545474	0.11825291560598616	0.12077872902143709	0.14851435038320343
284.2	0.4321100375771316	0.6420132557121881	0.46461370878768204	0.5646947698241382						531.2	0.09741949171142086	0.10336077113761713	0.11199546324453426	0.13676801599898644
284.1	0.42063988818384335	0.5185967001563773	0.41598316482781145	0.5115083942150119						531.1	0.12610427997730328	0.12395962114167278	0.10407606487139479	0.12623815492889962
284.0	0.4046367067197116	0.500878260101272	0.3714472932188278	0.45995309935301676						531.0	0.08489978903524883	0.07451075872197546	0.09692112231703334	0.11678137959130432
283.9	0.32152307783031125	0.3866107233603394	0.3315039646195291	0.41129206554487285						530.9	0.09573068504663987	0.1238732866789224	0.09044299604863465	0.10827113529859397
283.8	0.31694408988280365	0.4178772518521664	0.2963384079869879	0.3664773224707076						530.8	0.08335677592541846	0.09659655526779515	0.08456464126928122	0.10059629075505677
283.7	0.2756353535868131	0.330343212620195	0.2658686751792866	0.32612022558033027						530.7	0.08530979010600298	0.11309185556625763	0.07921846056741676	0.09365956467861099
283.6	0.23978284427634294	0.2839423323929799	0.23980684163370367	0.29050102068425887						530.6	0.0837063914459768	0.09629435745964302	0.07434522016025893	0.08737594720668718
283.5	0.2080846338118168	0.17405656385532225	0.21772560738588081	0.259609190865683						530.5	0.08278956340236082	0.09488276351961093	0.06989304776325528	0.08167120371383688
283.4	0.21317964788933622	0.24008678901238678	0.1991216281501334	0.23320368753445922						530.4	0.08685401996040495	0.09090743134882309	0.06581652034855853	0.07648050446716298
283.3	0.16849665980190498	0.19678690874775354	0.1834694542937163	0.21088176519961638						530.3	0.1012693578509041	0.07593539363904733	0.06207584388145153	0.07174719681517297
283.2	0.11925941181798781	0.1181330313265525	0.17026274926089816	0.19214656215376255						530.2	0.06186024880857567	0.04797764564050293	0.058636123183320794	0.06742172104892916
283.1	0.15319118932910614	0.23769058544489555	0.1590419794427748	0.17646614157504442						530.1	0.07868721926994396	0.040186608720376174	0.05546671755419796	0.06346066253854492
283.0	0.14310755591542204	0.1309299358034747	0.14940968498377255	0.16331971558627303						530.0	0.11350539324604872	0.0746495417309586	0.05254067622119063	0.05982592853487744
282.9	0.12440144566670394	0.09814680274414408	0.14103562682018758	0.15222960503135888						529.9	0.08554145717621013	0.07698616805963061	0.049834246777844204	0.05648403640614716
282.8	0.1386674869177269	0.13510609618631447	0.1336545975674116	0.1427797241696456						529.8	0.07187805294694478	0.07399562100588193	0.047326449366457635	0.05340549995919092
282.7	0.09950660367245043	0.13157961123544346	0.12705962925485786	0.13462283194693067						529.7	0.08449219229791749	0.05849462236802665	0.044998709307656946	0.05056430119308056
282.6	0.19599991275433087	0.1546051501945004	0.12109292163516054	0.1274794671467976						529.6	0.05223947633118679	0.022824170505782948	0.042834541105386224	0.047937435932359565
282.5	0.11388308198000047	0.07345278412791459	0.11563623750102334	0.12113152613882906						529.5	0.03508348419540988	0.016786318092202532	0.04081927717276288	0.04550452303923789
282.4	0.07975380191399617	0.1110736433910115	0.11060191446300639	0.11541305601910576						529.4	0.047262879673067235	0.032561671724523414	0.038939835167990114	0.04324746816526929
282.3	0.1064364531515386	0.11743546167614645	0.10592512267248692	0.11020023271032435						529.3	0.06677204476069191	0.045813707882958785	0.03718451844357048	0.04115017419598398
282.2	0.08352923483992294	0.0648419814901027	0.10155760193630414	0.10540184534828556						529.2	0.048948420106121646	0.02058534801200361	0.03554284475015667	0.03919829162844713
282.1	0.09176403567699079	0.12496147437634282	0.09746284764588321	0.10095103102591754						529.1	0.04407339103729768	0.03309810953244964	0.03400539896346055	0.037379003087958516
282.0	0.10748866061989001	0.13020573691236698	0.09361256636424357	0.09679855712807701						529.0	0.04862485096807122	0.012460232937566915	0.03256370619368635	0.035680837035613304
281.9	0.10016041912635341	0.13207737084539023	0.08998416070912742	0.09290764612770862						528.9	0.040816832841648124	0.0280849078158968	0.0312101221760007	0.034093506449955666
281.8	0.05810269259793026	0.052712925573897555	0.08655899958756494	0.08925016427661311						528.8	0.08155623619667426	0.05155137374410089	0.029937738319668884	0.03260776889418511
281.7	0.09817384790892127	0.12857811777147723	0.08332125833392713	0.08580392109056946						528.7	0.0217040588712773	0.042710077131620325	0.0287402992102088	0.031215304916749658
281.6	0.07909075521539062	0.09106799151050221	0.08025715502745731	0.08255081796600804						528.6	0.040771073847473416	0.025672489874737192	0.02761213071538284	0.02990861218954811
281.5	0.06765384507338615	0.0832417321962705	0.07735445216314976	0.07947561292857773						528.5	0.04276236320295482	0.0029084123693276093	0.02654807714675065	0.028680913175323584
281.4	0.07448585000626577	0.08756299404162914	0.07460213047437723	0.07656511297139645						528.4	0.030160033294899927	-0.0038804847833369405	0.02554344617990923	0.02752607444399736
281.3	0.07992971516407103	0.021676162389050343	0.071990171571621	0.07380765188295307						528.3	0.0	0.029180280827347832	0.024593960445314797	0.026438536035659977
281.2	0.04499525056824352	0.06219407883624258	0.06950940809335363	0.07119275244045829						528.2	0.0329039351661696	0.004184940949310073	0.0236957148741134	0.0254132495031569
281.1	0.107685881231495	0.09598319716668764	0.06715141538803987	0.06871090442423664						528.1	0.02034053024326804	0.025546132826621132	0.02284513902586638	0.024445623466391165
281.0	0.0655459122813652	0.15026888670055907	0.06490842888448635	0.06635341392256465						528.0	0.05695715677207844	0.02135058228327491	0.022038963742762326	0.023531475679215604
280.9	0.04182903195060733	0.04008481830486239	0.0627732777293707	0.06411229605628853						527.9	0.04553128958577099	0.025861063321074684	0.02127419157233134	0.02266699075279216
280.8	0.10060126970284114	0.11009221721360951	0.06073932918358438	0.06198019423355231						527.8	0.03743157485519158	0.019485551668359136	0.020548070481725255	0.021848682800729886
280.7	0.08717641427502264	0.10250141859648784	0.05880044057317533	0.059950315966375796						527.7	0.029903717529229504	0.021912606303736676	0.019858070454255305	0.02107336237442995
280.6	0.023439841161092243	0.09985719717132129	0.05695091690838064	0.05801637947350079						527.6	0.05026716916205731	-0.0035903332617460704	0.0192018626156549	0.02033810714481316
280.5	0.06792715311535515	0.01079865016872891	0.05518547302093408	0.05617256774589482						527.5	0.036108869947540756	0.016602273083351465	0.018577300585440413	0.019640235861377628
280.4	0.05996430662315111	0.06051743532058493	0.05349919947655476	0.05441348814271503						527.4	0.029613261938734398	0.008946424109755699	0.017982403789311163	0.018977285183283458
280.3	0.038071453416054404	0.0	0.05188753174446294	0.0527341363564832						527.3	0.03981441973792302	0.02921628116155281	0.017415342503126072	0.018346989031695116
280.2	0.07160263987453393	0.06344206974128234	0.05034622223342449	0.0511298640075774						527.2	0.05972911625702207	0.03301350367966842	0.016874424428536733	0.017747260159241395
280.1	0.07029761125473429	0.01957255343082115	0.0488713148801764	0.04959634935863595						527.1	0.03924830195200377	0.014629828213617524	0.01635808262572454	0.017176173672444957
280.0	0.0	0.05669291338582677	0.047459122025556785	0.04812957076857443						527.0	0.023445855695588824	0.026486688406368475	0.015864864650540583	0.01663195227732499
