# Supplementary material for: Ba+2 ion trapping using organic submonolayer for ultra-low background neutrinoless double beta detector
Source: Nat Commun. 2022 Dec 14;13:7741. doi: 10.1038/s41467-022-35153-0 (PMC9750972; doi:10.1038/s41467-022-35153-0)
Supplement: Supplementary file 3 — Source Data [file 41467_2022_35153_MOESM3_ESM.zip › raw_data/fig2/fig2a.csv]

C1s_Energy	C1s_Intensity	C1s_Fit	N1s_Energy	N1s_Intensity	N1s_Fit	O1s_Energy	O1s_Intensity	O1s_Fit
295.0	0.04071597337423427	0.02568510456725135	405.0	0.03391634145582831	0.08361583282247396	537.9	0.022978608477771	0.01733583716146702
294.9	0.017725589169926004	0.026258071820645025	404.9	0.0	0.08752856659825511	537.8	0.057127545726884055	0.01802700952161373
294.8	0.07283250774534936	0.026850286499860133	404.8	0.06931458980875363	0.0916266468206925	537.7	0.05371052050374636	0.018759681692360003
294.7	0.007371007888452644	0.027462613254233555	404.7	0.07317565987312248	0.09591416863316268	537.6	0.05421665599876546	0.019537196964568862
294.6	0.0	0.028095965377197135	404.6	0.06900399547791629	0.10039480967962067	537.5	0.06039214071088883	0.020363244406038306
294.5	0.0672693761469225	0.028751308092206804	404.5	0.11149772467231722	0.10507182126364717	537.4	0.059253005907354606	0.021241906861090433
294.4	0.07246828476056409	0.029429662097374274	404.4	0.21407059788261207	0.10994803675158756	537.3	0.06383123126284262	0.0221777191521875
294.3	0.004083221996750763	0.03013210739201956	404.3	0.08441829777880687	0.11502590125241482	537.2	0.04785761483464357	0.02317573970946299
294.2	0.08101901786398391	0.030859787410680455	404.2	0.09350103434079317	0.12030752693118524	537.1	0.029958510689814588	0.02424163999557869
294.1	0.12470440596609186	0.031613913492700874	404.1	0.17878857859952246	0.12579477853988152	537.0	0.1043676008949525	0.025381817566820133
294.0	0.03198771136110812	0.03239576971840956	404.0	0.054340372731968456	0.13148939381683905	536.9	0.03634067980887368	0.026603540455282078
293.9	0.04363000221744491	0.03320671814607653	403.9	0.16663322024716135	0.1373931432295134	536.8	0.04481574629159829	0.027915132778955142
293.8	0.09480908245068859	0.03404820448741816	403.8	0.15673113344135306	0.14350803300652507	536.7	0.06139034795901821	0.02932621404063777
293.7	0.07616452228894784	0.03492176426337447	403.7	0.23868095553580787	0.14983655438667243	536.6	0.05839278652027591	0.03084800733417443
293.6	0.05626131252728102	0.03582902948630528	403.6	0.22720302507230827	0.15638198034243134	536.5	0.024332431208791472	0.032493734393662155
293.5	0.06723920926246624	0.0367717359197066	403.5	0.11169083560974169	0.16314870852967056	536.4	0.05630446716844667	0.03427911770678812
293.4	0.05329361247729966	0.03775173097203597	403.4	0.17668413823927595	0.17014264568114965	536.3	0.035323885001987354	0.03622301120369558
293.3	0.07550760636851606	0.03877098228742813	403.3	0.23059360353273517	0.17737162391994346	536.2	0.033614219291647096	0.038348180584792675
293.2	0.07018137967977835	0.03983158710296047	403.2	0.19504678333583142	0.1848458333845154	536.1	0.06601959458335532	0.040682251263428615
293.1	0.043594472423035796	0.040935782449846976	403.1	0.09831322127171715	0.19257824808304497	536.0	0.017656523818609104	0.043258835176436784
293.0	0.03997448008574281	0.04208595628461016	403.0	0.2635304418629038	0.2005850131255142	535.9	0.015292833068593581	0.04611883638239018
292.9	0.1029154918428817	0.0432846596459438	402.9	0.14337211656375845	0.20888575171476031	535.8	0.03347352732656583	0.049311918642303075
292.8	0.10132066556680823	0.044534619943892205	402.8	0.2373264663299839	0.217503740074375	535.7	0.0629006907860159	0.05289809569691562
292.7	0.05563816015758215	0.04583875550016186	402.7	0.20977900157318086	0.22646588872775375	535.6	0.02430610738726524	0.05694937702689074
292.6	0.07855831405306245	0.04720019147209548	402.6	0.2503708756829999	0.23580246043865202	535.5	0.0	0.06155136973360998
292.5	0.07657392350292322	0.048622277308277395	402.5	0.244317957088166	0.2455464502289353	535.4	0.057724211418402616	0.06680470313073683
292.4	0.06071109746943469	0.050108605901025526	402.4	0.23923321671445907	0.2557325530135784	535.3	0.06877623882830675	0.07282611013787449
292.3	0.07134463023160804	0.05166303462055301	402.3	0.2830533787957411	0.2663956514688482	535.2	0.08579202275110365	0.07974897299000204
292.2	0.09762668888953915	0.053289708437474825	402.2	0.3004511071292459	0.277568772611255	535.1	0.09908903572132569	0.08772312489354728
292.1	0.10375149002899478	0.05499308536499006	402.1	0.33958302356449743	0.28928048766180475	535.0	0.08507459700221837	0.09691369833879623
292.0	0.05034466202648069	0.056777964479841306	402.0	0.21786525904145826	0.30155176682160595	534.9	0.12157479464264398	0.10749882725637529
291.9	0.04743795323742027	0.058649516812298116	401.9	0.25592052754028527	0.3143923482200094	534.8	0.11243723589188379	0.11966604298481633
291.8	0.05717239979041415	0.06061331943053577	401.8	0.31845928904706555	0.32779673673544707	534.7	0.10955645821338342	0.13360724650640685
291.7	0.09274088796436551	0.06267539308414953	401.7	0.22329391207932042	0.34174001022183775	534.6	0.12400239327533694	0.14951217756324756
291.6	0.05196292120491977	0.06484224381576559	401.6	0.4271487397927417	0.3561736728221579	534.5	0.12917309540514033	0.16756031210018435
291.5	0.1521580433386034	0.06712090899932083	401.5	0.47651897568356083	0.37102185096330476	534.4	0.17113812491748379	0.18791107094618273
291.4	0.10918987373381663	0.06951900831898279	401.4	0.45545124149522	0.38617816974764896	534.3	0.17061785982301503	0.21069207649409893
291.3	0.036471342518661715	0.0720448002646583	401.3	0.2969832127213488	0.40150366798254156	534.2	0.20684921085710492	0.23598491487602274
291.2	0.1022172040563999	0.07470724478890153	401.2	0.3987494178325952	0.41682610194086955	534.1	0.2495781670592241	0.26380743643411453
291.1	0.06584498295407584	0.07751607284641139	401.1	0.43156276504944713	0.4319409458867046	534.0	0.3213803149662142	0.2940911084123135
291.0	0.11863966100498695	0.08048186362161218	401.0	0.5417356930114391	0.44661431912443933	533.9	0.31687759106932134	0.32665150615769073
290.9	0.10582854264218686	0.08361613034206028	400.9	0.49860929965731055	0.46058795635937555	533.8	0.37747388493106726	0.36115011632398747
290.8	0.11337138634358589	0.0869314156758286	400.8	0.41724108969651347	0.4735861963637215	533.7	0.4103348958664059	0.39704699750725647
290.7	0.06050656629357146	0.09044139781876717	400.7	0.5682654691333406	0.48532480352330737	533.6	0.44440105128475105	0.43354761256636465
290.6	0.11241481909672295	0.09416100849161546	400.6	0.4714951530626009	0.4955212716914821	533.5	0.48932786341180806	0.4695543792663742
290.5	0.09889145223747868	0.0981065641852335	400.5	0.45580487360553124	0.5039061062205457	533.4	0.5520021311563953	0.5036440295534732
290.4	0.0978170147581035	0.10229591211092902	400.4	0.6282652453108062	0.5102344550491642	533.3	0.5447984554387311	0.5341022620297473
290.3	0.09445788005788566	0.10674859242688318	400.3	0.4305675511987098	0.5142973788275692	533.2	0.5681355571583976	0.5590488421404354
290.2	0.11462880927797363	0.11148601841235026	400.2	0.5301458660676517	0.515932025229631	533.1	0.5963287756768263	0.5766675856734063
290.1	0.06773757969248347	0.116531676336734	400.1	0.34914789174226446	0.5150300104213559	533.0	0.5376947823495334	0.5855115550571379
290.0	0.11948140012033905	0.12191134680340972	400.0	0.4741094785484924	0.5115434111111943	532.9	0.5622099812447323	0.5847999443202303
289.9	0.16463231182184396	0.127653349313087	399.9	0.4554364439707893	0.5054879266792056	532.8	0.5578061104159846	0.5745969675301732
289.8	0.16734942211484188	0.1337888116542417	399.8	0.5374699035643051	0.49694296908888325	532.7	0.5545229518432782	0.5557966667411864
289.7	0.1400369300056204	0.1403519654395469	399.7	0.612776376459862	0.4860486601269923	532.6	0.5458078898309033	0.529920355466883
289.6	0.10688553266518806	0.1473804686004927	399.6	0.5124378523638946	0.4729999396341059	532.5	0.4814415553914555	0.4988116785602942
289.5	0.10178410791017888	0.15491575483554562	399.5	0.4653800216124589	0.45803819313827254	532.4	0.4625628108272791	0.4643384356553425
289.4	0.18537173494627315	0.1630034087545568	399.4	0.37002607647156466	0.4414409733777573	532.3	0.42642617165849667	0.4281774718734066
289.3	0.17003075617155328	0.17169356360533852	399.3	0.38512356521460367	0.4235105028966427	532.2	0.3979804612743948	0.391704534227896
289.2	0.1588812259872965	0.18104131578019045	399.2	0.394940247866859	0.4045616957495499	532.1	0.32085885332234687	0.3559702621999412
289.1	0.1605354851547193	0.19110714648062146	399.1	0.4520042337365462	0.38491042385663443	532.0	0.3058624287258984	0.3217283963079358
289.0	0.1996034179942765	0.20195733557329967	399.0	0.348468131672364	0.3648626829744969	531.9	0.3058066856668724	0.28948596677535615
288.9	0.19148599292833196	0.21366434528780362	398.9	0.389428392547154	0.3447051955678819	531.8	0.28636580317219795	0.2595560492706891
288.8	0.1387437406579508	0.2263071413374585	398.8	0.4591167028417791	0.32469783804077523	531.7	0.22494539178865014	0.23210384197035272
288.7	0.23187401617119308	0.239971405477032	398.7	0.23054151484442476	0.3050681146840608	531.6	0.21881801266532033	0.20718350169398347
288.6	0.24962599367510435	0.2547495754682159	398.6	0.23373781905577828	0.2860077369697076	531.5	0.20287472451715788	0.1847665165897277
288.5	0.2350883159875391	0.2707406247808007	398.5	0.2950829287451989	0.26767121903301183	531.4	0.17454873056743955	0.164763512526435
288.4	0.2811231050128773	0.2880494639174132	398.4	0.35325461908934186	0.2501762794274348	531.3	0.15851695189910692	0.14704136271175827
288.3	0.25363778650280117	0.306785806927193	398.3	0.26748420003681805	0.23360575235012318	531.2	0.1561176135235463	0.13143700944750608
288.2	0.2814352718758692	0.32706229984770674	398.2	0.2027718322172426	0.21801066096921104	531.1	0.12844186624295428	0.11776889451326547
288.1	0.339134882524517	0.34899165298435686	398.1	0.07468731719029875	0.2034140897014295	531.0	0.12624495370426908	0.10584649030112651
288.0	0.37549713732479606	0.3726824588202206	398.0	0.2145921280248695	0.18981550660652474	530.9	0.10371121184433467	0.09547816580837121
287.9	0.4470438816412815	0.39823331862290245	397.9	0.1790974902400434	0.17719522471635996	530.8	0.09980075879313388	0.08647749225853546
287.8	0.42262925197431883	0.4257248566777573	397.8	0.1891864926760789	0.1655187443674828	530.7	0.08577947520602246	0.07866805563408398
287.7	0.39641979464740784	0.4552091946499612	397.7	0.07007811016159815	0.15474077978074086	530.6	0.05656406272161403	0.07188686006540124
287.6	0.4802941599375039	0.486696526781407	397.6	0.10186748339422713	0.1448088354116226	530.5	0.06841136072442498	0.0659864460307615
287.5	0.48807322275014214	0.5201386332168537	397.5	0.0	0.13566625555648024	530.4	0.06223042976277851	0.06083588906503242
287.4	0.5373151001207708	0.5554095636350742	397.4	0.08083207208661691	0.12725472056571457	530.3	0.055421023046737766	0.056320875315045565
287.3	0.6305436400898223	0.5922843929979839	397.3	0.10564890729819865	0.11951620265774135	530.2	0.05341981738152041	0.0523430641599112
287.2	0.6729836196698044	0.630417952551809	397.2	0.010281449382585461	0.11239442308842108	530.1	0.047942565703094034	0.048818944777789836
287.1	0.6722832737092888	0.6693267593651318	397.1	0.17052739414626983	0.10583587081071097	530.0	0.052409847098826665	0.045678375791428034
287.0	0.7669529838856751	0.7083788483248913	397.0	0.02127166757882082	0.09979045206651621	529.9	0.0511966391936195	0.04286296937754238
286.9	0.7741282197400873	0.7467974643631151	396.9	0.04667947435957198	0.0942118423509821	529.8	0.0329560833306935	0.04032444824238941
286.8	0.8059038759927977	0.7836849440450806	396.8	0.17939064411929972	0.08905760879383517	529.7	0.01892359714361172	0.03802306990729518
286.7	0.8224488955976124	0.8180717731509901	396.7	0.12290223291956359	0.08428916404861594	529.6	0.0	0.035926181102306394
286.6	0.8474504935698494	0.8489920577395198	396.6	0.1073033629789707	0.07987160386658926	529.5	0.009463367319627061	0.03400693788744802
286.5	0.8385930706852784	0.8755804666736406	396.5	0.16535476088135032	0.07577347093655656
286.4	0.9185947952952953	0.8971782682041063	396.4	0.11160071178667333	0.07196647823095256
286.3	0.937775425262796	0.9134298506614279	396.3	-0.006912868701819933	0.06842521662572228
286.2	0.8642495641853861	0.9243490593974588	396.2	0.005865417067351889	0.06512686429630418
286.1	0.931118494444005	0.9303387385418437	396.1	0.08600383831404235	0.062050909459284695
286.0	0.9297693545128222	0.9321564709164731	396.0	0.17748689793406033	0.059178893401538944
285.9	0.8990865024005009	0.9308313562226106	395.9	0.003785880081067075	0.05649417729200703
285.8	0.9303557464754194	0.9275461883179384	395.8	0.03417404102299534	0.053981733830144096
285.7	0.8750844417874533	0.9235031173281074	395.7	0.045655375212337986	0.051627963157930015
285.6	0.967613572711582	0.9197881446250635	395.6	0.10511697879608364	0.0494205314633669
285.5	0.9213582599801551	0.9172428669245407	395.5	0.21787632677930102	0.0473482301674675
285.4	0.9530137961394777	0.9163449037368613	395.4	0.19426259855475284	0.04540085337568707
285.3	0.9032227475032198	0.9170962094358212	395.3	0.106126550445319	0.043569091278423705
285.2	0.9258922960677355	0.9189254574425951	395.2	-0.0072998419085308075	0.041844437320522135
285.1	0.9271693131800602	0.9206292101905946	395.1	0.06563670601672525	0.04021910716619092
285.0	0.8875248498044184	0.9204022524006958	395.0	0.08811226756616423	0.038685967721845196
284.9	0.9683058333358963	0.916022413155383
284.8	0.8728730722272162	0.9052282774159517
284.7	0.9095458892718239	0.8862384406145112
284.6	0.8438794382370778	0.8582422196712152
284.5	0.773191950549738	0.8216426658200329
284.4	0.7456004659152513	0.7779315874682039
284.3	0.7288553066072231	0.7292700148951174
284.2	0.6911831063251797	0.6779825653357774
284.1	0.6453723127601887	0.6261598398851989
284.0	0.6844982995229557	0.5754505523387983
283.9	0.5157305751620871	0.5270199210292802
283.8	0.47842623643141724	0.4816064007745833
283.7	0.45704655143375694	0.4396145734000405
283.6	0.3831177361494476	0.40120657239859747
283.5	0.3782739624191132	0.3663765791834046
283.4	0.31054451042625253	0.3350061291519132
283.3	0.268527342540869	0.30690352944821375
283.2	0.23522621049730516	0.28183183734118966
283.1	0.23050172971485708	0.2595291187847819
283.0	0.24403624505395496	0.2397235263492113
282.9	0.18154086771995492	0.22214471793493676
282.8	0.1784886698040956	0.20653245206846998
282.7	0.1143094917037465	0.192642815977336
282.6	0.21073847742542323	0.18025238025270757
282.5	0.19895012880449492	0.16916053777255546
282.4	0.15763612046957942	0.1591903038744696
282.3	0.16912421724962426	0.15018788334038677
282.2	0.1286416694172469	0.14202132296019873
282.1	0.11391436892370836	0.1345785576505432
282.0	0.1328862212931881	0.1277651249159284
281.9	0.153995707199788	0.12150177373067741
281.8	0.13280944725610427	0.11572213815921212
281.7	0.13811140400211594	0.11037059088985007
281.6	0.05788589458216466	0.1054003429665733
281.5	0.15088929802600592	0.1007718166067354
281.4	0.16166432728275382	0.09645128917040979
281.3	0.14259775447720682	0.09240978754933979
281.2	0.1312294014961974	0.08862220191413006
281.1	0.08418865194726609	0.08506658389511627
281.0	0.1268251862082271	0.08172359485547238
280.9	0.1437098528976815	0.07857607317820467
280.8	0.07578770881568381	0.075608694048553
280.7	0.14370291526721934	0.07280770009587724
280.6	0.12056862903254685	0.07016068585470148
280.5	0.1112670488779953	0.06765642299285565
280.4	0.0	0.06528471652055681
280.3	0.11442605225876072	0.06303628475190583
280.2	0.04176897450115607	0.06090265772435555
280.1	0.012109512959600775	0.05887609020429965
280.0	0.09266409916911897	0.05694948643179894
